# Supplementary material for: Comparative Effectiveness of Interventions to Treat Cancer Treatment-Related Cognitive Impairment in Adult Cancer Survivors Following Systemic Therapy: A Systematic Review with Network Meta-Analyses
Source: Cancers (Basel). 2025 Oct 26;17(21):3430. doi: 10.3390/cancers17213430 (PMC12609492; doi:10.3390/cancers17213430)
Supplement: Supplementary file 1 [file cancers-17-03430-s001.zip]

Archive with 2 entries (2 files):
- cancers-3917557-Supplement Files S1 through S9 Oct22_2025.pdf
- data extraction all studies Oct22_2025.xlsx
