# Supplementary material for: Comparative Effectiveness of Interventions to Treat Cancer Treatment-Related Cognitive Impairment in Adult Cancer Survivors Following Systemic Therapy: A Systematic Review with Network Meta-Analyses
Source: Cancers (Basel). 2025 Oct 26;17(21):3430. doi: 10.3390/cancers17213430 (PMC12609492; doi:10.3390/cancers17213430)
Supplement: Supplementary file 1 [file cancers-17-03430-s001.zip › data extraction all studies Oct22_2025.xlsx]

## Sheet: Table of Contents
Table of Contents: Click to navigate to page
Study characteristics
Arm-level demographics
Interventions
Learning 0 weeks
Learning LTFU
Memory 0 weeks
Memory LTFU
Proc speed 0 weeks
Proc speed LTFU
Word gen 0 weeks
Word gen LTFU
Cog flexiblity 0 weeks
Cog flexibility LTFU
Attention 0 weeks
Attention LTFU
Working memory 0 weeks
Working memory LTFU
Abstraction
RefID columns throughout the data sheets have been retained for housekeeping purposes to more easily demonstrate which rows are from the same study.
Throughout the data sheets, we have used the following codes to identify interventions evaluated in the included studies:
Code	Intervention
BT_GD_IND	Guided one-on-one behavioural therapy
COG_GD_GRP	Cognitive therapy/rehabilitation in a guided group setting
COG_GD_IND	Guided one-on-one cognitive therapy/rehabilitation
COG_SELF_IND	Self-guided cognitive therapy/rehabilitation
EDU_GD_GRP	Guided patient education in a group setting
COG/EDU_GD_GRP	Guided cognitive therapy/rehabilitation and patient education in a group setting
EXE_GD_GRP	Guided physical exercise in a group setting
MBI	Mindfulness-based intervention either self-guided or in a guided group setting
MUSIC_SELF_IND	Self-guided music therapy
SUP_GD_IND	Guided one-on-one patient support (e.g., listening, sharing)
Waitlist	Waitlist or care as usual

## Sheet: Study characteristics
refID	First author's last name	Year	Country	Feasibility/ pilot trial	How missing data were handled	Funding details	Funding category (fill in later)	COIs declared (Yes/No)	Protocol available?	Objective (copy and paste)	Inclusion criteria	Exclusion criteria	Study dates	Duration of intervention (weeks)	Duration of follow-up (all measures post-intervention)	Timing of randomization with respect to cancer treatment	Study limitations	Author conclusions (copy and paste)	Comments
20006	Lenagacher	2024	USA	No	Used a random effect general linear (mixed) model to allow for the inclusion of subjects with missing data…'done by including participants with any follow-up data corrected for "attrition bias" even if they did not complete all three time points.' "Missing data. Less than 10% of outcome data were missing. Maximum likelihood estimation was used to create unbiased parameter estimates without the ne…	National Cancer Institute, H.Lee Moffitt Cancer Center & Research Institute	Non-industry	Yes	NCT02786797	To evaluate if BCS assigned to either the MBSR(BC), Breast Cancer Education Support (BCES), or Usual Care (UC) regimens experienced greater improvements at 6, 12, and 26 weeks on objective and subjective cognitive performance	Age 21 or older, with a diagnosis of Stage I, II, or III BC, who completed CT or CT/radiation within 5 years and met screening criteria. Other criteria from trial registry: (4) met the screening criteria for CI through a positive response to at least 1 of 2 scaled questions from the European Organization for Research and Treatment of Cancer Quality of Life questionnaire (EORTC-QLQ) i.e. Please ra…	Severe psychiatric diagnosis, Stage 0 or Stage IV BC, a second cancer diagnosis treated with CT and/or radiation, a neurologic disorder, or a traumatic brain injury.	Recruitment: October 2015 to July 2020 and, due to COVID, was not complete until 2022	6	0, 6, and 20 weeks	Time since treatment completion: 1 year or less: 71 (33.5), >1 year: 141 (66.5)	Sample limits the generalizability of our results, recruitment challenges for usual care group which was capped thereby reducing statistical power for outcome comparisons with this group, inclusion of a large percentage of BCS who received radiation in conjunction with chemotherapy (i.e., rather than isolated chemotherapy)	Although no significant differences in cognitive performance were observed overall at 26 weeks between MBSR(BC), BCES, and UC, all three groups improved substantially over time, along with significant reductions in fatigue reported for the MBSR(BC) group. Results suggest that cognitive performance improves over time for BCS treated with chemotherapy (natural history), and selected BCS enrolled in…
20036	Rapp	2024	USA	No	Complete case only: Appears to use complete case; 'ITT population' regarding group assignment (i.e., intervention they were assigned to not what they received)	National Cancer Institute	Non-industry	Yes	NCT02822573	To test efficacy of donepezil, a cognitive enhancer, to improve memory in breast cancer survivors who report cancer-related cognitive impairment 1-5 years postchemotherapy.	Female, adult (age ≥18 years) BCS who had received ≥4 cycles of adjuvant/neoadjuvant cytotoxic chemotherapy 1-5 years before enrollment, no evidence of suspected recurrent or metastatic disease, an Eastern Cooperative Oncology Group score of ≤2, self-reported a cognitive complaint (mildly, moderately, or much worse) since being diagnosed, and scored ≤7 on single trial of the HVLT-R word list (For…	Patients on succinylcholine/ acetylcholinesterase inhibitors or cognitive enhancers (donepezil, galantamine, rivastigmine, tacrine, memantine, methylphenidate, dextroamphetamine), history of dementia, Alzheimer’s disease, multi-infarct dementia, or clinically significant cerebrovascular events, patients with major medical conditions known to affect cognition (traumatic brain injury, multiple scle…	Randomly assigned: July 20, 2017, and July 2, 2021	24	-12, 0, and 12 weeks	Time since completed chemotherapy (months): 29.6 (14.2)	mainly non-Hispanic, White sample of BCS, did not collect estrogen receptor, progesterone receptor, or HER2 status,	In conclusion, a once daily dose of donepezil for 24 weeks (5 mg for 6 weeks, titrated to 10 mg for 16 weeks) for reduction of late CRCI in BCS exposed to chemotherapy 1-5 years earlier with documented memory problems did not improve cognitive function or self-reported outcomes more than placebo. Future studies to prevent or reduce CRCI among BCS could test different medications (eg, memantine) o…
157	Melis	2023	Belgium	No	Linear mixed models allowing inclusion of patients with missing data	‘Kom op tegen Kanker’ [Stand up to Cancer] and Research Foundation Flanders	Non-industry	Yes	NCT03736460	To evaluate the potential of MBI to reduce CRCI	Aged 18 to 65 years; Diagnosed with breast cancer with or without solitary metastases (except solitary brain metastases); Received chemotherapy and ended this treatment 6 to 60 months before enrollment; Native Dutch speakers; Significant cognitive complaints (CFQ total score >42.9 [mean + 1 SD) or at least two of the four extra CFQ questions > mean 1 + SD	Had MRI contraindications; Previously received meditation training; Diagnosed with intellectual disability or neurologic or psychiatric disorder	Actual start date: 1 Oct 2018 (clinicaltrials.gov)	8	0 and 3 months	Time since chemotherapy completion was 25 months (SD = 14.4)	Although MBI participants were asked to practice daily between group sessions, only 19% followed these instructions; Power calculation was based on the comparison of MBI and waitlist controls from our pilot study. Hence, this study might be underpowered to detect differences between MBI and physical training; Participants in the wait list control group were asked to continue their activities as u…	All groups reported an improvement in cognitive complaints over time, without between‐group differences. We believe that our findings highlight the importance of acknowledging CRCI and the role of priming to reduce cognitive complaints. Additionally, both MBI and physical training might be used to improve psychological well‐being of breast cancer survivors with cognitive complaints. This way, we …
13	Vardy	2023	Australia	No	No relevant analyses reported only raw data	American Society of Clinical Oncology, National Breast Cancer Foundation, National Health and Medical Research Council	Non-industry	Yes	ACTRN12612001041842	"…to evaluate two cognitive rehabilitation programs used in non-cancer populations against standard-of-care control in solid tumour survivors self-reporting cognitive impairment after chemotherapy"	"...breast cancer survivors, who had received at least three cycles of adjuvant chemotherapy, completed any chemotherapy, radiotherapy, and immunotherapy (e.g. trastuzumab) within the last 6–60 months; self-reported cognitive change on the 2-item European Organisation for Research and Treatment of Cancer-Quality of Life Questionnaire-C30 Cognitive Functioning scale (EORTC-CF) [28] as “quite a bit…	Recurrent or metastatic disease; ECOG performance status ≥2; any major pre-existing neurological condition, co-morbidity, psychiatric history, or substance abuse, that could interfere with cognitive performance; prior malignancy within the last 5 years; or previous chemotherapy.	Groups held: September 2015 to November 2020	6	0, 6, 12 months	End chemotherapy to baseline median (range) months: 31 (8.3, 49.4), 20.7 (8.0, 60.8), 16.1 (8.3, 48.3)	Smaller than planned sample size due to recruitment difficulties compounded by the COVID-19 pandemic; COVID-19 restrictions also necessitated a change in follow-up assessments to online, omission of the Functional impact assessment, and two participants having their sessions run as individual rather than group sessions; Time between baseline assessment and the intervention was longer than planned…	Although the literature suggests a benefit to cognitive rehabilitation programs for cancer survivors experiencing cognitive difficulties, we found no significant differences between intervention groups and controls using ANCOVA models adjusted for baseline scores. There was improvement in cognitive symptoms and neuropsychological test scores over time in all groups, with a non-significant trend f…
279	Cherrier	2022	USA	No	Complete case only: For our purposes, the only relevant analyses were complete case (within-group change from baseline analyses)	NCI# CA120933, Rivkin Center pilot grant, University of Washington Royalty Research Foundation, Fred Hutchinson Cancer Research Center-Cancer Consortium	Non-industry	Yes	No	Examined effectiveness of a behavioral skills training intervention to improve cognition and reduce cognitive dysfunction symptoms in cancer survivors.	Adult cancer survivors; Subjective concern about declines in cognitive functioning related to a diagnosis of cancer and/or cancer-related treatment (obtain through phone screening by requiring a yes response to the question: “do you have concerns about your memory or other thinking abilities related to your cancer or cancer treatment?”; Age greater than 18 years and less than 90 years; Completion…	Ongoing treatment for cancer (e.g., chemotherapy, radiation, and surgery); Unstable medical problems; History, or current symptoms, of serious psychiatric disorder requiring antipsychotic medications or hospitalization; Current unhealthy alcohol use; History of or current neurological illness that significantly impacts cognition or prior significant brain injury; History of a central nervous syst…	NR	7	0 months	Years since treatment: 4.4 (5.3)	Small sample size in the active control (education control—EC) group; Participants in this study were enrolled based on self-endorsement of cognitive dysfunction; Did not include a formal analysis with regard to missing data biases;	These results suggest that workshop style cognitive skills training is an effective treatment for cancer survivors who are struggling with symptoms of cognitive dysfunction. The treatment was effective for cancer survivors with all types of cancers and was effective in improving symptoms unique to each participant. Our results are consistent with previous findings of improved cognition from behav…
254	Koevoets	2022	Netherlands	No	Complete case only, but they report, "Cognition analyses were repeated with multiple imputation (n = 10) for missing outcome data to prevent potential selection bias (Package: MICE [36]; R, 2017) [37]." They don't report results for these, but comment that multiple imputation did not change results.	KWF kankerbestrijding	Non-industry	Yes	NL5924 (NTR6104)	Investigated whether exercise training improves cognition in chemotherapy-exposed breast cancer patients 2–4 years after diagnosis.	Female patients, 2–4 years after stage I–III breast cancer diagnosis; Treated with (neo) adjuvant chemotherapy; Between 30 and 75 years old; Had no evidence of disease recurrence; Reported ≤ 150 min of moderate-to-vigorous physical activity per week; Had sufficient proficiency of the Dutch language; Willing to be randomized; Needed to self-report cognitive problems after cancer diagnosis, which w…	Contraindication for exercise participation or MRI scanning; Known neurological disorders that affect cognition (e.g., dementia, multiple sclerosis); Planned switches or stops of endocrine therapy < 4 months prior to the start or during the study period.	Data collected between December 2016 and September 2020	26	0 months	Time since completion chemotherapy: 2.6 (0.7) and 2.6 (0.6) years	Patients needed to improve their baseline HVLT-R Total Recall score, our primary outcome measure, by 5 words. Patients performed considerably better at this test at baseline than anticipated, requiring in some cases a near perfect performance at follow-up to show clinically relevant improvement; Did not adjust for multiple testing in our secondary analyses; hence, false-positive findings cannot b…	Our research underscores the importance of careful evaluation of promising interventions using randomized controlled trials. Behavioral interventions, such as compensatory interventions, can improve selfreported cognitive complaints, but few have the capacity to actually improve cognitive test performance [49]. Our trial showed no overall benefit of physical exercise on tested cognitive functioni…
211	Wu	2022	USA	No	Complete case only: Repeated-measures linear mixed models using proc MIXED, but according to their flow diagram, participants were dropped from the analysis if they had missing data	National Cancer Institute (NCI) of the National Institutes of Health, European Union Horizon 2020 Research and Innovation Programme, Aarhus University Research Foundation	Non-industry	Yes	NCT02677987	To examine the efficacy of bright white light (BWL) therapy among hematopoietic stem cell transplant patients screened for mild cognitive impairment.	Be older than 18 at screening and at least 16 at the time of HSCT; Be 1 to 5 years post-HSCT for a hematological malignancy; Stable clinical status (i.e., complete, very good, or partial response); Mild (grades 1-2) or no graft-versus-host disease (GvHD); Have English language proficiency; Have Internet access; Demonstrate scores greater than 3 (“quite a bit”) or 4 (“very much”) on one or both co…	Pregnancy; Confounding medical or psychological diagnosis; Visual, hearing, or physical impairment sufficient to interfere with participation; History of brain surgery; History of bipolar disease/mania; History of seasonal affective disorder; Current sleep disorder; Prior use of light therapy; Use of photosensitizing medications; Plans to travel across meridians; Employment in shift work.	Recruitment: May 2016 to July 2019	4	0 and 2 months	Years since most recent HSCT: 2.4 (1.1)	Participants were not screened for circadian disruption at the outset; The screening of participants may have been too lenient, and thus participants may have been insufficiently cognitively impaired to benefit from the intervention; The study would have benefited from a no-light control condition, to better understand what may have led to improvements in cognition in both light conditions; The s…	Although cognition improved in both treatment groups, we did not observe a hypothesized effect of bright light exposure on cognitive functions. Further research is necessary to address some of the aforementioned limitations to determine whether bright light therapy may ameliorate cognitive impairment in cancer survivors. Importantly, this study adds to the growing body of light therapy research a…
355	Henneghan	2021	USA	Feasibility and acceptability	Not reported	National Institute of Nursing Research of the National Institutes of Health; St. David’s Center for Health Promotion and Disease Prevention Research	Non-industry	Yes	NCT03696056	See 510.	See 510	See 510	See 510	8	8 weeks	See 510.	Sample size was small; Controlled for prior exposure to meditation, but not music listening behaviors, so participants’ normal music listening behaviors may have biased the results; Did not include a waitlist control group; Did not correct for multiple comparisons, and therefore findings could be influenced by type I error; Sample may be biased toward those most interested in these interventions,…	Our findings provide new evidence on positive neurocognitive effects of an at-home, remotely delivered intervention that BCS can complete on their own time which is especially relevant for survivors who are working or have family responsibilities. Furthermore, these interventions could be easily adapted for telehealth delivery, making them even more accessible.	This is a companion paper with 510 that provides some outcomes at 16 weeks (8 weeks after the end of the intervention period).
508	Dos Santos	2020	France	No	Complete case analyses	Ligue Nationale Contre le Cancer	Non-industry	Yes	NCT01788618	To evaluate the impact of computer-assisted CR on subjective and objective cognition, QOL, anxiety, and depression among cancer patients treated with chemotherapy and reporting cognitive complaints.	Patients were diagnosed with solid or hematological cancer, were ≥18 years of age; Had been treated with sequential chemotherapy; Were in remission or in the midst of a therapeutic break; Reported cognitive complaint (during or within 5 years of chemotherapy completion); Able to read and write French fluently; Only those with a Functional Assessment of Cancer Therapy–Cognitive Function (FACT-Cog)…	Known primary or secondary central nervous system tumor; History of childhood cancer; Noncontrolled psychiatric disorders; Inability to perform cognitive tests; Documented alcohol or drug abuse; Use of opioids or grade 3 analgesics	Enrollment between September 2012 and July 2017	12	-2, -1, 0 months	median time from chemotherapy completion was 10.6 months (range, 6.0-18.2 months).	No long-term follow-up to determine whether the positive effect we observed was maintained over time; The impact of the presence of the neuropsychologist at CR sessions in the experimental group could also be questioned; Most of the participants had breast cancer, and 59% had received previous hormone therapy, the effect of which on cognition remains controversial; Multiple test correction was pe…	Cancer-related cognitive impairment is a common adverse effect that remains a challenge for cancer patients. Our study is the first RCT with active control groups to show promising results for improving objective cognitive functioning, particularly working memory. It reinforces existing data on the beneficial effect of computer-assisted CR programs on cognitive complaints, QOL related to cognitio…
510	Henneghan	2020	USA	Feasibility and acceptability	LOCF	National Institute of Nursing Research of the National Institutes of Health; St. David’s Center for Health Promotion and Disease Prevention Research	Non-industry	Yes	NCT03696056	To determine the feasibility of delivering an eight-week daily Kirtan Kriya (KK) intervention program remotely to breast cancer survivors (BCS). To evaluate the preliminary effects of the program on cognitive function (performance and perceived), psychological functioning (anxiety, depression, stress), fatigue, and self-efficacy in BCS compared to classical music listening (ML).	Women who were 21–75 years of age; History of breast cancer (stage I-IV); Three months to six years post adjuvant chemotherapy; Reported cognitive deficits (a minimum of five cognitive symptoms occurring “sometimes” or more, per the Perceived Deficits Questionnaire); Identified as any ethnic or racial group; Able to speak and read English	Metastases to the brain; A pre-cancer history of unmanaged sleep disorders, severe cognitive impairments (provider diagnosed), or other neurological or psychiatric disorders that could interfere with completion of the cognitive testing; Self-reported regular meditation practice (more than 1 time a week for at least a month); Previous diagnosis of inflammatory breast cancer or history of other inf…	Recruited Oct 2018 to Jul 2019	8	0 months (2-month data reported in Henneghan 2021)	Time since chemotherapy: 34.96 (19.85) months in KK group and 27.58 (18.85) months in music listening group.	Small sample size; Convinience sampling; Generalized to female breast cancer survivors who received chemotherapy as part of their treatment; Lacking a control group; Relied on self-reports of daily intervention completion and fidelity; Used the cognitive tests recommended by the ICCTF for measuring change in CRCI [31], but it is possible that these measures were not sensitive or specific enough […	Identifying feasible, cost-effective interventions for improving cognitive symptoms in BCS is very important, given the high prevalence (up to 60% [6]) and negative impact of these symptoms on social role and occupational performance. Cognitive impairment and psychological distress are serious concerns for many BCS following treatment completion and need to be addressed by health care providers. …
537	Van der Gucht	2020	Belgium	Pilot study to examine the effect of an MBI on different outcomes related to CRCI	Complete case analyses	Albertfonds and Kom op tegen Kanker	Non-industry	Yes	No	To investigate the effect of a blended-care mindfulness-based intervention (MBI) on chemotherapyrelated cognitive impairment and functional brain changes.	Between ages 18 and 55 years; Had a diagnosis of early stage breast cancer; Had ended chemotherapy 6 to 24 months before enrolment; Were premenopausal at the start of therapy; Had significant cognitive complaints, as measured by the Cognitive Failure Questionnaire (CFQ) (a CFQ total score > 42.9 ± 1 SD or a score ≥ 2 on the CFQ extra questions > the mean score from the study by Ponds et al ± 1 SD…	If they had previously participated in mindfulness training; If they had a history of intellectual disability, neurologic, or psychiatric disorders, such as depression or anxiety disorder.	NR	8	0 and 3 months	Time since completion of cancer treatment (mean): 1.58 years	Small sample size; The lack of an active control condition; Possible selection bias because of the low participation rate and the high attrition rate, which could have influenced the results; Generalizability is limited because the study population was composed of only patients with breast cancer	In conclusion, our findings demonstrate that a blended-care MBI may have a positive effect on subjective measures of cognitive impairment in breast cancer survivors and induce functional changes in attention-related networks. These findings suggest that MBI may help to decrease the burden of cancer-related cognitive impairment and thus can indirectly enhance quality of life in this population.
933	Campbell	2018	Canada	Pilot to test the effect of aerobic exercise versus usual lifestyle on cognitive function in postmenopausal breast cancer survivors	No losses to follow-up, except for Stroop test where we assume they used complete case only	Canadian Breast Cancer Foundation BC/Yukon	Non-industry	Yes	NCT01296893	A proof-of‐concept randomized controlled trial (RCT) to test the effect of a 24‐week aerobic exercise intervention compared to usual lifestyle control on measures of cancer‐associated cognitive impairment in early stage BCS reporting persistent cognitive concerns	Women; Aged 40 to 65 years; Self-report cognitive impairment following chemotherapy treatment for stages I to IIIA breast cancer; ≥3 months and up to 3 years postadjuvant treatment; Physically able to undertake an exercise program; Postmenopausal (natural or chemotherapy induced) at time of enrolment; Receiving antihormonal treatment (ie, aromatase inhibitor).	>90 min/wk of self‐reported moderate‐vigorous physical activity (last 6 months); Mini–mental status examination < 23; Comorbid conditions that could alter cognitive testing results, such as a psychiatric conditions; History of substance use disorder, or other neurological disorder (ie, head injury, epilepsy, and neurodegenerative disease); Deemed unsafe for magnetic resonance imaging (MRI)	Recruited January 2011‐June 2013	24	0 and 6 months	Time since completion of chemotherapy: 11.2 months (6.7)	The aerobic exercise intervention itself may not have been sufficient to induce change; It is unclear if the test battery used is sufficiently sensitive to capture improvements in women with self reported cognitive complaints following breast cancer; Small sample size; The lack of established diagnostic criteria makes it difficult to determine the most appropriate eligibility criteria for cogniti…	In conclusion, results of this proof‐of‐concept RCT support the potential of aerobic exercise to improve cognitive complaints in BCS and can serve to inform the development of a future, definitive RCT. Further research into the sensitivity of outcome measures that capture cognitive complaints in BCS is also still needed.
1148	Damholdt	2016	Denmark	No	Mixed linear models that allow missing data	TrygFonden	Non-industry	Yes	NCT01866813	To examine effects of web-based cognitive training in a large sample of breast cancer survivors, applying a broad cognitive training program with baseline and short- and long-term telephone-based neuropsychological assessments.	Women scoring above the sample median (≥27) on the Cognitive Failures Questionnaire were invited; History of breast cancer; Subjective complaints of cognitive impairment; Computer and Internet access	Head trauma with loss of consciousness (≥30 min); Neurological disease; Severe physical or psychological disease (e.g. major depression, cerebrovascular disease); Alcoholism or drug abuse; Non-fluency in Danish; Breast cancer recurrence; A second cancer; Severe hearing loss; Inability to read print on a computer screen	Enrollment: March 2013 to Dec 2014. Enrolment was extended.	6	0 and 5 months	NR Years since cancer diagnosis: 4.74 (1.54) and 4.44 (2.18)	Only a subset of the neuropsychological tests used has been validated for telephone-based administration; The questionnaires have not been validated for online administration; It is possible that the observed improvements are secondary benefits through reduction of psychological distress from participating in a study rather than cognitive training per se; The present design did not allow for conc…	In conclusion, the intervention may be applied at a low cost and without risk of adverse effects. It was well received, with the majority estimating a beneficial effect on memory and concentration. The effects on objectively assessed cognition, however, are limited to a measure of working memory and verbal learning with small but positive and durable effects.
1118	Ferguson	2016	USA	No	Complete case analyses	National Institutes of Health Office of Research on Women’s Health	Non-industry	Yes	No	To evaluate a cognitive behavioral therapy (CBT), Memory and Attention Adaptation Training (MAAT), compared with an attention control condition.	A diagnosis of Stage I, II, or IIIA breast cancer (TNM staging system of the of Union for International Cancer Control); Status of at least 6 months after treatment and currently disease free; Treatment involved adjuvant chemotherapy; Reported cognitive problems attributed to chemotherapy; A score of ≤10 on the FACT-Cog Impact of Quality of Life Scale; Ability to read English; Ability to provide …	Previous treatment with central nervous system radiation or intrathecal therapy; Surgery involving the central nervous system; Neurobehavioral risk factors including brain injury; A history of neurological disorder, substance abuse, or learning disability; Meeting criteria for an active Axis I psychiatric disorder (Diagnostic and Statistical Manual of Mental Disorders, 4th Edition, Text Revision …	NR	8	0 and 2 months	Months from final chemotherapy infusion to first assessment: 52.59 (46.25)	ST participants at baseline had higher depression scores than MAAT participants; Attrition of self-report data; Small sample size; Current study sample also was limited to white, female BCS and therefore the generalizability of the results to other ethnic groups, men, and survivors of other cancers is limited	An overall encouraging result of this small RCT is the high satisfaction ratings noted with MAAT videoconference delivery. As the cancer survivorship population continues to grow, access to cancer survivorship services, including treatment of CRCD, will be in greater demand.5 A large challenge to survivors with late effects of disease and treatment is travel burden, which disrupts work and family…
1166	Lawrence	2016	USA	Pilot study to evaluate the feasibility of using donepezil as a treatment for cancer-associated cognitive dysfunction in breast cancer survivors	Appears to be complete case analyses	Wake Forest Community Clinical Oncology Program Research Base	Non-industry	Yes	NCT01466270	To assess the feasibility of using the AChEI, donepezil, to improve subjective and objectivemeasures of cognitive function in breast cancer survivors	Women with a history of invasive breast cancer who completed adjuvant chemotherapy 1 to 5 years previously and who reported significant cognitive symptoms; Women were required to have self-reported cognitive problems; Patients whose performance status was>60 (Karnofsky Scale) or 0–2 (ECOG score)	Women who scored 63 or higher on the FACTCog Perceived Cognitive Impairment sub-scale (indicating little dysfunction); Had ever been diagnosed with metastatic disease, dementia, or a cerebrovascular accident; Ongoing ketoconazole or quinidine; Hypersensitivity to donepezil; Use of investigational medications within the prior 30 days; Traumatic brain injury, multiple sclerosis, or recent myocardia…	Enrolled: July 24, 2012 to January 24, 2013	24	-12, 0, and 12 weeks	Completed adjuvant chemothearpy 1 to 5 years earlier (inclusion criteria)	Small sample size; Women were enrolled subsequent to completion of chemotherapy 1–5 years previously and therefore have late cognitive dysfunction; Assessed adherence using a self-report pill diary; Do not have data on the screened populations; Cannot characterize better the entire prospective participant population which constrains generalization	Complaints of cognitive dysfunction related to cancer and its treatments are common. To date, few effective treatments have been identified. This study suggests that breast cancer survivors experiencing cognitive problems several years following completion of chemotherapy may be helped by treatment with donepezil. Moreover, if treatment is targeted for survivors with greater cognitive deficits, t…
1245	Ercoli	2015	USA	No	Appears to be complete case analyses	Breast Cancer Research Foundation, Jonsson Cancer Center Foundation	Non-industry	Yes	NCT01540955	To evaluate the efficacy of a cognitive rehabilitation (CR) intervention compared with a wait list (WL) control condition on cognitive complaints, neuropsychological and brain functioning in breast cancer survivors (BCS).	Female; Age 21 to 75 years; History of stage 0, I, II, III breast cancer with treatments completed between 18 months and 5 years earlier; Current endocrine therapy allowed; Able to read and speak English; Self-reported cognitive difficulties interfering with everyday activities; Able to provide written informed consent	Current uncontrolled depression using a standardized screening measure; another current psychiatric disorder; Concurrent psychoactive medications such as sedatives, hypnotics, opiates taken chronically; Central nervous system disorders or past cranial radiation or intrathecal chemotherapy; History of head trauma, seizure disorder, learning disability, or regular and heavy use of illicit substance…	Screened: January 2012 and April 2013 (stopped early)	5	0 and 2 months	Completed primary treatment 18 months to 5 years earlier (inclusion criteria); Years since diagnosis: 2.8 (1.1) and 2.9 (1.1) for intervention and WL groups, respectively	Small sample size; Lack of an attention control group; Homogeneous sample of BCS that limits generalizability to survivors of other types of cancer	In conclusion, this study demonstrated that a CR program for BCS improved both self-reported cognitive complaints and objective memory test performance, with benefits lasting up to 2 months following the intervention. Further, the qEEG substudy provides preliminary evidence of neurophysiological changes underlying the cognitive intervention and shows that changes in brain activity also coincide w…
1409	Cherrier	2013	USA	No	Complete case analyses	National Cancer Institute, Fred Hutchinson Cancer Research Center, and VirginiaMason Medical Center	Non-industry	Yes	No	To examine the effectiveness of a group-based cognitive rehabilitation intervention in cancer survivors.	Subjective concern about declines in cognitive functioning related to a diagnosis of cancer and/or cancer related treatment. This was obtained by asking participants the question “do you have concerns about your memory or other thinking abilities following cancer treatment?”. Participants were required to answer yes to this question to meet this inclusion criteria. Additional details on the natur…	Ongoing treatment for cancer (e.g., chemotherapy, radiation, surgery, etc.); Unstable medical problems (such as unstable or untreated heart disease or hypertension, diabetes in poor control, respiratory disease complicated by hypoxia or hypercapnia, infectious illnesses, unstable thyroid dysfunction, and/or currently hospitalized); History of, or current symptoms of, serious psychiatric disorder …	NR	7	1-2 weeks	Years since treatment: 4.84 (1.0)	Relatively small sample size; Control condition was a wait-list condition; Participants in this study were enrolled based on self endorsement of cognitive dysfunction; Did not include a formal analysis with regard to missing data biases; Analysis did not include study drop outs and therefore may slightly overestimate treatment effects	These results suggest that cognitive rehabilitation may be an effective treatment for cancer survivors who are struggling with symptoms of cognitive dysfunction. Our results are consistent with the previous findings of improved cognition from a cognitive-behavioral study in cancer survivors. Additional research in this important area needs to be conducted to determine the optimal type of treatmen…
1438	Milbury	2013	USA	Pilot to examine the feasibility and preliminary efﬁcacy of a Tibetan Sound Meditation (TSM) program to improve cognitive function and quality of life in breast cancer patients	Complete case analyses	NR	Not reported	Yes	NCT00556218	To establish feasibility and initial efficacy of a meditation program targeting cognitive function in breast cancer survivors reporting cognitive dysfunction.	Diagnosed with stages I–III breast cancer; At least 18 years old; Proficient in English; Had received chemotherapy 6–60 months prior to recruitment; Reporting subjectively assessed cognitive impairment since the initiation of chemotherapy (four items of the FACT-Cog; Living within 2 hours driving distance of the institution in order to participate in the meditation sessions; Receiving hormone the…	A documented diagnosis of a formal thought disorder (e.g., schizophrenia); Any neurological injury; A Mini-Mental State Examination [62] score of ≤23; Metastatic or recurrent cancer; and/or those who reported prior regular meditation practice (self-defined) within the past year	Actual start date: 24 Oct 2007; Actual primary completion date: 10 Aug 2022 (from clinicaltrials.gov)	6	-1 week and 4 weeks	Received chemotherapy 6–60 months prior to recruitment (inclusion criteria)	Small sample; Lacked an attention control group; Participants were self-selected on the basis of rather leniently defined subjective as opposed to objective impairment; Did not collect data on refusers so that it is impossible to distinguish the women who participated in the trial from the ones who did not; Did not measure home practice during the follow-up period (between T2 and T3); Did not ass…	In conclusion, this RCT found preliminary evidence that a TSM program may improve verbal memory, shortterm memory, and processing speed as well as survivors’ perception of cognitive function in addition to mental health and spiritual well-being. Yet, future adequately powered larger trials involving appropriate control groups and including participants who have both objective and subjective cogni…
1570	Ferguson	2012	USA	No	Linear interpolation	Lance Armstrong Foundation	Non-industry	No	No	To evaluate the efficacy of a brief cognitive-behavioral therapy (CBT) that is being developed for management of cognitive dysfunction following chemotherapy among breast cancer survivors.	Diagnosis of stage I or II breast cancer; At least 18 months post-treatment currently disease free (not excluding individuals on hormonal therapies such as selective estrogen receptor modulators or aromatase inhibitors); Treatment involved standard dose adjuvant chemotherapy; Complaint of memory and attention problems following chemotherapy; Able to speak and read English; At least 18 years of ag…	History of CNS disease; History of CNS radiation, intrathecal therapy or CNS-involved surgery; Neuro-behavioral risk factors such as traumatic brain injury, history of neurological disorder, learning disability or substance addiction; Current psychiatric disorder. Breast cancer surgery and non-CNS radiation were not exclusionary criteria	NR	8	0 and 2 months	at least 18 months post-chemotherapy (inclusion criteria)	Small sample size; Number of treatment sessions; No active control; Primary self-report measures; Sample of breast cancer survivors reported few cognitive complaints when enrolled; Sample consisted of female breast cancer survivors; Sample of women consisted of high functioning individuals with an average educational level roughly equivalent to a bachelor's degree who were primarily rural and Cau…	In conclusion, MAAT research and development should continue taking into consideration these points of research quality improvement.

## Sheet: Arm-level demographics
refID	First author's last name	Year	Sample size (overall)	Arm #	Group name	Sample size (per group at randomization)	Cancer type [n (%)]	Cancer stage	Baseline measure of inflammation	Inflammatory marker(s) measured	Inflammation measures of central tendency and dispersion	Types of systemic cancer treatment received [n (%)]	Prior oncological surgical intervention [n (%)]	Cancer treatment goal	Age	Age measure of central tendency and dispersion	% Female	Study-level % Female	Race/ethnicity [n (%)]	Marital status [n (%)]	SES [n (%)]	Education level	Comorbidities (e.g., diabetes, CVD)	Other (list)	Mental Health measures (list)	Baseline cognitive function (extract the scale used for screening if reported or MOCA or MMSE if reported or FACT-COG if none of the above)	Baseline CF test used	Baseline CF measure	Relevant genetic traits (see Lange 2019)	Baseline CRCI biotype (see Mulholland 2023)	Baseline depression score	Baseline depression test used	Baseline depression score measure of central tendency	Baseline anxiety score	Baseline anxiety test used	Baseline anxiety score measure of central tendency	Baseline fatigue	Baseline fatigue scale used	Baseline fatigue score measure of central tendency	Other mental health measure at baseline	Scale used to measure other MH	Score measure of central tendency for other MH test	SSRI use (% per group)	Other anti-depressant use (% per group)	Overall function/physical performance	Scale used to measure overall function/physical performance	Score measure of central tendency for overall function/physical performance
20006	Lengacher	2024	212	1	EDU_GD_GRP	90	breast: 100%	Stage I to III (inclusion criteria)				chemotherapy alone: 19 (21.1), chemo+radiation: 71 (78.9); Type of chemotherapy: Anthracycline: 34 (37.8), Taxane: 87 (96.7), Platinum: 6 (19.4), Cytoxan: 22 (71.0)	NR		55.4 (9.7)	Mean (SD)	1		White, non-Hispanic: 62 (68.9), White, Hispanic: 13 (14.4), Black, non-Hispanic: 7 (7.8), Black, Hispanic: 1 (1.1), Other/Unknown: 7 (7.8)	Married: 56 (61.8), Sinlge: 11 (12.4), Widowed: 4 (4.5), Divorced: 18 (20.2), Other: 1 (1.1)	Employment status: employed ≥32 h/w: 26 (28.1), employed <32 h/w: 22 (24.7), retired: 20 (22.5), other: 22 (24.7). Annual income: <10,000: 12 (13.1), 10,000 ot <20,000: 16 (17.9), 20,000 to <40,000: 19 (21.4), 40,000 to <80,000: 24 (26.2), 80,000 to <100,000: 3 (3.6); 100,000+: 16 (17.9)	Less than a college degree: 16 (18.0), Some college or AA degree: 30 (32.6), College degree: 20 (22.5), Graduate/ professional school: 22 (24.7)	0% severe psychiatric diagnosis, Stage 0 or Stage IV BC, a neurologic disorder, or a traumatic brain injury (exclusion criteria)	breast cancer type, breast cancer side, other cancer history, medical history, family history of breast cancer, cigarette use, alcohol use, caffeinated beverage use, exerice frequency, regular use of social therapy	FACT (4 subdomains), PROMIS Anxiety, PROMIS Depression, PROMIS Fatigue	2.1 (0.9)	FACT-Cog PCI	Mean (SD)			3.3 (3.4)	PROMIS Depression	Mean (SD)	4.7 (3.7)	PROMIS Anxiety	Mean (SD)	8.3 (4.3)	PROMIS Fatigue	Mean (SD)				NR	NR
20006	Lengacher	2024	212	2	MBI	91	breast: 100%	Stage I to III (inclusion criteria)				chemotherapy alone: 19 (20.9), chemo+radiation: 72 (79.1); Type of chemotherapy: Anthracycline: 50 (54.9), Taxane: 89 (97.8), Platinum: 22 (24.2), Cytoxan: 65 (71.4)	NR		56.3 (11.4)	Mean (SD)	1	1	White, non-Hispanic: 69 (75.8), White, Hispanic: 7 (7.7), Black, non-Hispanic: 13 (14.3), Black, Hispanic: 0, Other/Unknown: 2 (2.2)	Married: 57 (62.6), Sinlge: 11 (12.1), Widowed: 4 (4.4), Divorced: 17 (18.7), Other: 2 (2.2)	Employment status: employed ≥32 h/w: 32 (35.2), employed <32 h/w: 10 (11.0), retired: 26 (28.6), other: 23 (25.3). Annual income: <10,000: 6 (6.8), 10,000 ot <20,000: 9 (10.2), 20,000 to <40,000: 21 (22.7), 40,000 to <80,000: 28 (30.7), 80,000 to <100,000: 9 (10.2); 100,000+: 18 (19.3)	Less than a college degree: 22 (24.2), Some college or AA degree: 24 (26.4), College degree: 22 (24.2), Graduate/ professional school: 23 (25.3)	0% severe psychiatric diagnosis, Stage 0 or Stage IV BC, a neurologic disorder, or a traumatic brain injury (exclusion criteria)	breast cancer type, breast cancer side, other cancer history, medical history, family history of breast cancer, cigarette use, alcohol use, caffeinated beverage use, exerice frequency, regular use of social therapy	FACT (4 subdomains), PROMIS Anxiety, PROMIS Depression, PROMIS Fatigue	2.1 (0.9)	FACT-Cog PCI	Mean (SD)			2.8 (3.1)	PROMIS Depression	Mean (SD)	4.5 (3.6)	PROMIS Anxiety	Mean (SD)	8.4 (4.2)	PROMIS Fatigue	Mean (SD)				NR	NR
20036	Rapp	2024	276	1	Placebo	136	breast: 100%	Stage I: 33 (24.3), II: 72 (52.9), III: 31 (22.8)				Chemotherapy: 136 (100) - Anthracycline+cytoxan+taxane with or without capecitabine: 63 (46.3) - Taxane+cytoxan: 31 (22.8) - Carboplatin+taxane: 26 (19.1) - Other combinations: 16 (11.8)	NR		<50: 35 (25.7), 50-59: 50 (36.8), 60-69: 33 (24.3), ≥70: 18 (13.2)	Categories	1		Ethnicity: Non-Hispanic or Latino: 126 (92.7); Race: Asian: 0, Native Hawaiian/Pacific Islander: 0, Black or African American: 5 (3.7), White: 131 (96.3), More than one race: 0, Unknown: 0	Married/married-like: 89 (65.47)	Job status: Not working: 7 (5.2), Retired: 38 (27.9), Homemaker/caretaker: 5 (3.7), Employed (full time/part time): 71 (52.2), Disabled-unable to work: 4 (2.9), Other: 1 (0.7), Prefer not to answer: 10 (7.4)	High school graduate/GED or less: 20 (14.7), Some college/vocational training: 57 (41.9), College degree (BA/BS): 23 (16.9), Postgraduate work or degree: 21 (15.4), Preferred not to answer/unknown: 15 (11.0)	Peri/Postmenopausal: 125 (91.9); 0% history of dementia, Alzheimer’s disease, multi-infarct dementia, or clinically significant cerebrovascular events, patients with major medical conditions known to affect cognition (traumatic brain injury, multiple sclerosis, acute severe fatigue, chronic fatigue syndrome, fibromyalgia, severe depression, seizure disorder) (exclusion criteria)	BMI, Current hormone therapy, Insurance	ECOG performance status, Shipley Institute of Living Scale-2 vocabulary, ICCTF conitively impaired	69.7 (24.6) 46 (35.4)	FACT-Cog V3: total (screening) Met the ICCTF criteria for CRCI: (1) >1.5 SD worse than mean of the normative sample on ≥2 tests and/or (2) >2 SD worse than mean of normative sample on ≥1 test24 using the TMT-Part A, TMT-Part B, COWA, and HVLT-R Immediate Recall.	Mean (SD) # of participants (%)			9.4 (6.4)	PHQ-10	Mean (SD)				55.4 (8.0)	PROMIS Fatigue	Mean (SD)				NR	NR	0: 101 (74.3) 1: 34 (25.0) 2: 1 (0.7)	ECOG performance status	Categories
20036	Rapp	2024	276	2	Donepezil	140	breast: 100%	Stage I: 47 (33.6), II: 67 (47.9), III: 26 (18.6)				Chemotherapy: 140 (100) - Anthracycline+cytoxan+taxane with or without capecitabine: 63 (45.0) - Taxane+cytoxan: 30 (21.4) - Carboplatin+taxane: 25 (17.9) - Other combinations: 22 (15.7)	NR		<50: 35 (25.0), 50-59: 52 (37.1), 60-69: 36 (25.7), ≥70: 17 (12.1)	Categories	1		Ethnicity: Non-Hispanic or Latino: 133 (95); Race: Asian: 2 (1.4), Native Hawaiian/Pacific Islander: 1 (0.7), Black or African American: 6 (4.3), White: 128 (91.4), More than one race: 1 (0.7), Unknown: 2 (1.4)	Married/married-like: 99 (70.7)	Job status: Not working: 14 (10.0), Retired: 27 (19.3), Homemaker/caretaker: 6 (4.3), Employed (full time/part time): 73 (52.1), Disabled-unable to work: 5 (3.6), Other: 3 (2.1), Prefer not to answer: 12 (8.6)	High school graduate/GED or less: 28 (20), Some college/vocational training: 55 (39.3), College degree (BA/BS): 30 (21.4), Postgraduate work or degree: 16 (11.4), Preferred not to answer/unknown: 11 (7.9)	Peri/Postmenopausal: 129 (92.1); 0% history of dementia, Alzheimer’s disease, multi-infarct dementia, or clinically significant cerebrovascular events, patients with major medical conditions known to affect cognition (traumatic brain injury, multiple sclerosis, acute severe fatigue, chronic fatigue syndrome, fibromyalgia, severe depression, seizure disorder) (exclusion criteria)	BMI, Current hormone therapy, Insurance	ECOG performance status, Shipley Institute of Living Scale-2 vocabulary, ICCTF conitively impaired	61.8 (23.9) 52 (37.7)	FACT-Cog V3: total (screening) Met the ICCTF criteria for CRCI: (1) >1.5 SD worse than mean of the normative sample on ≥2 tests and/or (2) >2 SD worse than mean of normative sample on ≥1 test24 using the TMT-Part A, TMT-Part B, COWA, and HVLT-R Immediate Recall.	Mean (SD) # of participants (%)			9.1 (5.9)	PHQ-9	Mean (SD)				55.5 (7.8)	PROMIS Fatigue	Mean (SD)				NR	NR	0: 109 (77.9) 1: 29 (20.7) 2: 2 (1.4)	ECOG performance status	Categories
157	Melis	2023	117	1	Waitlist	38	breast cancer: 38 (100%)	NR				Top 2 chemotherapy regimen [see Suppl Table 1 for all]: EC, Paclitaxel: 22 (58), Docetaxel, Cyclophsophamide: 6 (16), Radiotherapy: 34 (89), Antihormone therapy: 26 (68)	NR		50.1 (10.1)	Mean (SD)	1		NR	NR	Employed: 27 (71)	Secondary school: 8 (21), Higher education: 30 (79)	0% neurological or psychiatric disorder (exclusion criteria)	Verbal IQ (from the Dutch Adult Reading Test), Psychotherapy	CFQ, Objective measures	CFQ: 50.89 (11.72) Verbal IQ: 107 (5.15)	Cognitive Failure Questionnaire (CFQ); Verbal IQ (from the Dutch Adult Reading Test)	Mean (SD)			-	-											NR	NR
157	Melis	2023	117	2	MBI	43	breast cancer: 43 (100%)	NR				Top 2 chemotherapy regimen [see Suppl Table 1 for all]: EC, Paclitaxel: 23 (53); Docetaxel, Cyclophsophamide: 7 (16). Radiotherapy: 27 (63). Antihormone therapy: 30 (70)	NR		47.2 (8.14)	Mean (SD)	1	1	NR	NR	Employed: 32 (74)	Secondary school: 12 (28), Higher education: 31 (72)	0% neurological or psychiatric disorder (exclusion criteria)	Verbal IQ (from the Dutch Adult Reading Test), Psychotherapy	CFQ, Objective measures	CFQ: 53.51 (13.80) Verbal IQ: 110 (7.24)	Cognitive Failure Questionnaire (CFQ); Verbal IQ (from the Dutch Adult Reading Test)	Mean (SD)			-	-											NR	NR
157	Melis	2023	117	3	EDU_GD_GRP	36	breast cancer: 36 (100%)	NR				Top 2 chemotherapy regimen [see Suppl Table 1 for all]: EC, Paclitaxel: 25 (68), Docetaxel, Cyclophsophamide: 8 (22), Radiotherapy: 24 (67), Antihormone therapy: 27 (75)	NR		48.0 (7.73)	Mean (SD)	1		NR	NR	Employed: 27 (75)	Secondary school: 11 (31), Higher education: 25 (69)	0% neurological or psychiatric disorder (exclusion criteria)	Verbal IQ (from the Dutch Adult Reading Test), Psychotherapy	CFQ, Objective measures	CFQ: 51.06 (12.60) Verbal IQ: 111 (5.25)	Cognitive Failure Questionnaire (CFQ); Verbal IQ (from the Dutch Adult Reading Test)	Mean (SD)			-	-											NR	NR
279	Cherrier	2022	128	1	Waitlist	50	breast, bladder, prostate, colon, uterine (proportions NR)	NR				Chemotherapy: 46 (92), Radiation: 26 (52)	42 (84)		59 (12)	Mean (SD)	0.8		NR	NR	NR	16.6 (2.5)	MCQ: 13.6 (10.0)		FACT-cog QOL, FACT-cog ability, FACT-cog impairment, Personal Cog Symptoms frequency, Personal Cog Symptoms interference, PAOFI memory, AFI attentional lapses, AFI effectivness, AFI action, MMQ-Cognitive Strategy Use, BAI, PHQ, FACIT-Fatigue	38.8 (18.1)	FACT-Cog PCI. They report measuring MMSE and WTAR at baseline but don't report any scores	Mean (SD)			6.7 (5.1)	PHQ-9	Mean (SD)	7.8 (7.6)	BAI	Mean (SD)	32.6 (10.1)	FACIT-Fatigue scale	Mean (SD)				NR	NR
279	Cherrier	2022	128	2	COG/EDU_GD_GRP	66	breast, bladder, prostate, colon, uterine (proportions NR)	NR				Chemotherapy: 56 (85), Radiation: 38 (58)	53 (80.3)		59 (9)	Mean (SD)	0.848485	0.83	NR	NR	NR	16.9 (2.5)	MCQ: 13.1 (10.4)		FACT-cog QOL, FACT-cog ability, FACT-cog impairment, Personal Cog Symptoms frequency, Personal Cog Symptoms interference, PAOFI memory, AFI attentional lapses, AFI effectivness, AFI action, MMQ-Cognitive Strategy Use, BAI, PHQ, FACIT-Fatigue	36.8 (16.5)	FACT-Cog PCI. They report measuring MMSE and WTAR at baseline but don't report any scores	Mean (SD)			6.7 (4.5)	PHQ-9	Mean (SD)	6.7 (5.7)	BAI	Mean (SD)	33.1 (11.4)	FACIT-Fatigue scale	Mean (SD)				NR	NR
254	Koevoets	2022	181	1	Waitlist	90	breast: 90 (100%)	Tumor grade: I: 8 (8.9), II: 38 (42.2), III: 34 (37.7), Unknown: 10 (11.2)				chemotherapy: 90 (100), radiation: 65 (72.2), targeted therapy: 19 (21.1), endocrine therapy: 54 (60.0)	0.988889		52.5 (8.7)	Mean (SD)	1		NR	NR	Employment: Yes (full/part time): 47 (52.2), Temporarily work disabled: 8 (8.9), Work disabled: 15 (16.7), No: 18 (20), Missing: 2 (2.2)	Education level: High: 36 (40.0), Middle: 52 (57.8), Low: 0, Missing: 2 (2.2)	Menopausal status: - Pre/peri: 11 (12.2) - Post: 79 (87.8) Based on medication use at baseline: Cardiovascular: 19 (21.1) Diabetes: 2 (2.2) Mental health disorder/insomnia/chronic pain (conditions for psychotropic meds): 17 (18.9) Pain: 15 (16.7)	Physical fitness (VO2), Age of menopause, Time since diagnosis, Chemotherapy timing	MDASI-MM Severity, MDASI-MM Interference, MFI General faigue (and others), EORTC (several subscales), HADS depression, HADS anxiety	5.6 (1.8)	MDASI-MM Severity (subjective CF). Amsterdam Cognition Scan used for screening but group results not reported.	Mean (SD)			6.1 (3.6)	HADS Depression	Mean (SD)	7.9 (3.8)	HADS Anxiety	Mean (SD)	35.4 (19.8)	EORTC QLQ-C30 Fatigue	Mean (SD)					Psychotropics: 17 (18.9)
254	Koevoets	2022	181	2	EXE_GD_GRP	91	breast: 91 (100%)	Tumor grade: I: 11 (12.1), II: 36 (39.5), III: 34 (34.1), Unknown: 13 (14.3)				chemotherapy: 91 (100), radiation: 71 (78), targeted therapy: 19 (20.9), endocrine therapy: 57 (62.6)	1		52.1 (8.6)	Mean (SD)	1	1	NR	NR	Employment: Yes (full/part time): 51 (56.0), Temporarily work disabled: 6 (6.6), Work disabled: 14 (15.4), No: 17 (18.7), Missing: 3 (3.3)	Education level: High: 42 (46.2), Middle: 49 (53.8), Low: 0, Missing: 0	Menopausal status: - Pre/peri: 10 (11.0) - Post: 81 (89.0) Based on medication use at baseline: Cardiovascular: 18 (19.8) Diabetes: 2 (2.2) Mental health disorder/insomnia/chronic pain (conditions for psychotropic meds): 30 (33.0) Pain: 13 (14.3)	Physical fitness (VO2), Age of menopause, Time since diagnosis, Chemotherapy timing (neo-adjuvant, adjuvant, both, unknown)	MDASI-MM Severity, MDASI-MM Interference, MFI General faigue (and others), EORTC (several subscales), HADS depression, HADS anxiety	6.0 (1.9)	MDASI-MM Severity (subjective CF). Amsterdam Cognition Scan used for screening but group results not reported.	Mean (SD)			6.5 (3.8)	HADS Depression	Mean (SD)	8.2 (3.6)	HADS Anxiety	Mean (SD)	42.6 (23.3)	EORTC QLQ-C30 Fatigue	Mean (SD)					Psychotropics: 30 (33)
13	Vardy	2022	65	1	Waitlist	20	breast: 20 (100), colorectal: 0, gynaecological: 0	Stage 1: 1 (5), 2: 8 (40), 3: 8 (40), Unknown: 3 (15)				Chemotherapy regimen: Anthracycline: 1 (5.0), Taxane: 4 (20), Combination: 15 (75), 5FU+oxaliplatin: 0, Carboplatin + taxane: 0, Other: 0, Radiotherapy: 14 (70.0), BC patients on hormone therapy: 16/20 (80)	NR		54.8 (11.5)	Mean (SD)	1		NR	Married: 16 (80), Separated/ divorced: 3; Single: 0; Widowed: 1	Work status: Full time: 7 (35); Part time: 9 (45); Retired: 2 (10); Home care duties: 1 (5); Other: 1 (5)	Years of education mean (SD): 14.7 (2.3)	0% any major pre-existing comorbidities (exclusion criteria)	Country of birth, 1st language at home, ECOG performance status, Number of chemotherapy cycles	FACT-COG (PCI, PCA, QOL, Other), EORTC-CF, FACT-G QOL (Total, Physical, Social, Emotional, Functional), Fatigue, HADS (Anxiety, Depression)	50.8 (21.9)	EORTC-CF	Mean (SD)			5.1 (2.4)	HADS	Mean (SD)	5.3 (2.4)	HADS	Mean (SD)	38.9 (9.3)	FACT-Fatigue subscale	Mean (SD)				NR	NR	0: 16 (80) 1: 4 (20)	ECOG performance status	number of participants
13	Vardy	2022	65	2	EDU_GD_GRP	24	breast: 21 (87.5), colorectal: 2 (8.3), gynaecological: 1 (4.2)	Stage 1: 3 (12.5), 2: 12 (50), 3: 8 (33.3), Unknown: 1 (4.2)				Chemotherapy regimen: Anthracycline: 1 (4.2), Taxane: 8 (33.3), Combination: 10 (41.7), 5FU+oxaliplatin: 2 (8.3), Carboplatin + taxane: 1 (4.2), Other: 2 (8.3), Radiotherapy: 17 (70.8), BC patients on hormone therapy: 15/21 (71.4)	NR		52.2 (6.1)	Mean (SD)	1		NR	Married: 15 (62.5), Separated/ divorced: 3; Single: 5; Widowed: 1	Work status: Full time: 13 (54.2); Part time: 7 (29.2); Retired: 1 (4.2); Home care duties: 2 (8.3); Other: 1 (4.2)	Years of education mean (SD): 14.5 (2.7)	0% any major pre-existing comorbidities (exclusion criteria)	Country of birth, 1st language at home, ECOG performance status, Number of chemotherapy cycles	FACT-COG (PCI, PCA, QOL, Other), EORTC-CF, FACT-G QOL (Total, Physical, Social, Emotional, Functional), Fatigue, HADS (Anxiety, Depression)	40.3 (26.4)	EORTC-CF	Mean (SD)			7.8 (4.8)	HADS	Mean (SD)	9.0 (3.4)	HADS	Mean (SD)	36.0 (12.8)	FACT-Fatigue subscale	Mean (SD)				NR	NR	0: 21 (87.5) 1: 3 (12.5)	ECOG performance status	number of participants
13	Vardy	2022	65	3	COG_GD_GRP	21	breast: 19 (90.5), colorectal: 2 (9.5), gynaecological: 0	Stage 1: 1 (4.8), 2: 12 (57.1), 3: 8 (48.1), Unknown: 0				Chemotherapy regimen: Anthracycline: 1 (4.8), Taxane: 3 (14.3), Combination: 14 (66.7), 5FU+oxaliplatin: 0, Carboplatin + taxane: 0, Other: 3 (14.3), Radiotherapy: 15 (71.4), BC patients on hormone therapy: 16/19 (84.2)	NR		56.7 (8.6)	Mean (SD)	0.952381	0.98	NR	Married: 13 (61.9), Separated/ divorced: 4; Single: 3; Widowed: 1	Work status: Full time: 10 (47.6); Part time: 7 (33.3); Retired: 3 (14.3); Home care duties: 1 (4.8); Other: 0	Years of education mean (SD): 14.6 (3.3)	0% any major pre-existing comorbidities (exclusion criteria)	Country of birth, 1st language at home, ECOG performance status, Number of chemotherapy cycles	FACT-COG (PCI, PCA, QOL, Other), EORTC-CF, FACT-G QOL (Total, Physical, Social, Emotional, Functional), Fatigue, HADS (Anxiety, Depression)	52.4 (26.5)	EORTC-CF	Mean (SD)			6.4 (3.9)	HADS	Mean (SD)	7.9 (4.2)	HADS	Mean (SD)	34.1 (12.6)	FACT-Fatigue subscale	Mean (SD)				NR	NR	0: 18 (85.7) 1: 3 (14.3)	ECOG performance status	number of participants
211	Wu	2022	47	1	Placebo: Dim Red Light	24	multiple myeloma: 13 (54.2); lymphomas: 6 (25); leukemias: 4 (16.7); myelodysplastic syndrome: 1 (4.2); amyloidosis: 0	NR				Conditioning regimen: 24 (100) - myeloablative: 22 (91.7) - reduced intensity: 2 (8.3) Total body irradiation: 2 (8.3)	NA		55.5 (13.0)	Mean (SD)	0.541667		White: 19 (79.2), African American/Black: 2 (8.3), Other: 3 (12.5)	Married/partnered: 19 (79.2), Not married/partnered: 5 (20.8)	Employed: 12 (50.0), Not employed: 12 (50.0); Annual household income: Up to $79,999: 9 (37.5), $80K+: 15 (62.5)	Less than a college degree: 7 (29.2), College degree or higher: 17 (70.8)	0% history of bipolar disease/mania, history of seasonal affective disorder, current sleep disorder (exclusion criteria)	Time since diagnosis, Type of transplant	Pittsburgh Sleep Quality Index (PSQI)	110.3 (11.1)	Weschler Test of Adult Reading (WTAR; objective). EORTC used for screening but baseline scores not reported.	Mean (SD)			-	-					30.2 (8.0)	FACIT-Fatigue scale	Mean (SD)				NR	NR
211	Wu	2022	47	2	Bright White Light	23	multiple myeloma: 15 (65.2); lymphomas: 4 (17.4); leukemias: 1 (4.3); myelodysplastic syndrome: 2 (8.7); amyloidosis: 1 (4.3)	NR				Conditioning regimen: 23 (100) - myeloablative: 21 (91.3) - reduced intensity: 4 (17.4) Total body irradiation: 2 (8.7)	NA		58.0 (11.2)	Mean (SD)	0.73913		White: 19 (92.6), African American/Black: 1 (4.3), Other: 3 (13.0)	Married/partnered: 15 (65.2), Not married/partnered: 58 (34.8)	Employed: 8 (34.8), Not employed: 15 (65.2); Annual household income: Up to $79,999: 9 (39.1), $80K+: 14 (60.9)	Less than a college degree: 12 (52.2), College degree or higher: 11 (47.8)	0% history of bipolar disease/mania, history of seasonal affective disorder, current sleep disorder (exclusion criteria)	Time since diagnosis, Type of transplant	Pittsburgh Sleep Quality Index (PSQI)	105.6 (9.5)	Weschler Test of Adult Reading (WTAR; objective). EORTC used for screening but baseline scores not reported.	Mean (SD)			-	-					30.4 (8.6)	FACIT-Fatigue scale	Mean (SD)				NR	NR
508	Dos Santos	2020	167	1	Waitlist	56	breast: 45 (80.3), digestive: (1.8), hematologic: 2 (3.6), urologic/ gynecologic: 7 (12.5), other: 1 (1.8)	NR				chemotherapy 56 (100), Radiotherapy: 45 (80.3), Hormone therapy: 32 (57.1)	51 (91.1)		50.7 (24-77)	Median (range)	0.964286		NR	NR	NR	Primary school: 2 (3.6), Middle school: 10 (17.8), High school: 9 (16.1), University: 31 (55.4), Unknown: 4 (7.1)	0% noncontrolled psychiatric disorders, documented alcohol or drug abuse	Presence of metastases, QOL FACT-G	FACT-Cog (PCI, PCA, FACT impact on QOL, FACT comments from others), Depression CES-D, Anxiety STAI-Trait, Fatigue FACT-An, QOL FACT-G	5.9 (3.4)	FACT-Cog QOL impact (used for screening)	Mean (SD)			22.4 (9.1)	Center for Epidemiologic Studies Depression Scale	Mean (SD)	47.5 (10.4)	Spielberger State-Trait Anxiety Inventory	Mean (SD)	46.7 (13.5)	FACT-Anemia 20 items	Mean (SD)				NR	NR
508	Dos Santos	2020	167	2	COG_GD_IND	55	breast: 47 (85.5), digestive: 4 (7.3), hematologic: 2 (3.6), urologic/ gynecologic: 1 (1.8), other: 1 (1.8)	NR				chemotherapy: 55 (100), Radiotherapy: 44 (80.0), Hormone therapy: 29 (51.8)	50 (90.9)		51.7 (35-72)	Median (range)	0.963636	0.96	NR	NR	NR	Primary school: 4 (7.3), Middle school: 8 (14.55), High school: 8 (14.55), University: 28 (50.9), Unknown: 7 (12.7)	0% noncontrolled psychiatric disorders, documented alcohol or drug abuse	Presence of metastases, QOL FACT-G	FACT-Cog (PCI, PCA, FACT impact on QOL, FACT comments from others), Depression CES-D, Anxiety STAI-Trait, Fatigue FACT-An, QOL FACT-G	6.0 (4.0)	FACT-Cog QOL impact (used for screening)	Mean (SD)			21.7 (9.9)	Center for Epidemiologic Studies Depression Scale	Mean (SD)	45.6 (12.1)	Spielberger State-Trait Anxiety Inventory	Mean (SD)	50.2 (12.2)	FACT-Anemia 20 items	Mean (SD)				NR	NR
508	Dos Santos	2020	167	3	COG_SELF_IND	56	breast: 48 (85.7), digestive: 2 (3.6), hematologic: 3 (5.35), urologic/ gynecologic: 3 (5.35), other: 0	NR				chemotherapy 56 (100), Radiotherapy: 43 (76.8), Hormone therapy: 37 (66.1)	51 (91.1)		50.9 (28-78)	Median (range)	0.946429		NR	NR	NR	Primary school: 3 (5.4), Middle school: 9 (16.1), High school: 11 (19.6), University: 25 (44.6), Unknown: 8 (14.3)	0% noncontrolled psychiatric disorders, documented alcohol or drug abuse	Presence of metastases, QOL FACT-G	FACT-Cog (PCI, PCA, FACT impact on QOL, FACT comments from others), Depression CES-D, Anxiety STAI-Trait, Fatigue FACT-An, QOL FACT-G	6.8 (3.6)	FACT-Cog QOL impact (used for screening)	Mean (SD)			20.4 (9.7)	Center for Epidemiologic Studies Depression Scale	Mean (SD)	45.4 (11.5)	Spielberger State-Trait Anxiety Inventory	Mean (SD)	50.1 (12.4)	FACT-Anemia 20 items	Mean (SD)				NR	NR
510	Henneghan	2020	31	1	MUSIC_SELF_IND	15	breast: 15 (100)	Stage I: 4 (26.7), II: 7 (46.7), III: 4 (26.7)				Chemotherapy (Anthracycline): 7 (46.7) Chemotherapy (neoadjuvant): 9 (60) Targeted therapy (Herceptin): 6 (40) Hormonal therapy (Ever on estrogen blockade): 8 (53.3) Hormonal therapy (Currently on estrogen blockade): 10 (66.7) Radiation: 13 (86.7)	1		48.93 (10.69)	Mean (SD)	1		Minority: 5 (33.3)	Partnered: 12 (80)	Full time work: 11 (73.33), Homemaker or student/part time work: 4 (26.66)	Bachelors or higher: 13 (86.67)	0% inflammatory disease (e.g., diabetes, rheumatoid arthritis)	Have children, Time since diagnosis, Type of breast cancer, Menopause	FACT-Cog PCI, FACT-Cog QOL, PSS, PROMIS Anxiety, PROMIS Depression, PROMIS Fatigue, Chronic Disease Self Efficacy Scale (CDSES)	36.33 (20.10)	FACT-Cog PCI (the PDQ was used for screening but not reported)	Mean (SD)			13.07 (4.27)	PROMIS Depression	Mean (SD)	20.4 (8.10)	PROMIS Anxiety	Mean (SD)	25.47 (7.85)	PROMIS Fatigue	Mean (SD)				NR	NR
510	Henneghan	2020	31	2	MBI	16	breast: 16 (100)	Stage I: 4 (25), II: 8 (50), III: 4 (25)				Chemotherapy (Anthracycline): 5 (31.3) Chemotherapy (neoadjuvant): 10 (62.5) Targeted therapy (Herceptin): 7 (43.8) Hormonal therapy (Ever on estrogen blockade): 12 (75) Hormonal therapy (Currently on estrogen blockage): 11 (68.8) Radiation: 13 (81.3)	1		50 (9.52)	Mean (SD)	1	1	Minority: 1 (6.3)	Partnered: 12 (75)	Full time work: 14 (85.7), Homemaker or student/part time work: 1 (6.3)	Bachelors or higher: 9 (56.25)	0% inflammatory disease (e.g., diabetes, rheumatoid arthritis)	Have children, Time since diagnosis, Type of breast cancer, Menopause	FACT-Cog PCI, FACT-Cog QOL, PSS, PROMIS Anxiety, PROMIS Depression, PROMIS Fatigue, Chronic Disease Self Efficacy Scale (CDSES)	46.88 (17.27)	FACT-Cog PCI (the PDQ was used for screening but not reported)	Mean (SD)			12.75 (6.82)	PROMIS Depression	Mean (SD)	15.69 (8.47)	PROMIS Anxiety	Mean (SD)	23.00 (7.16)	PROMIS Fatigue	Mean (SD)				NR	NR
537	Van der Gucht	2020	33	1	Waitlist	15	breast: 15 (100)	NR				Chemotherapy: 15 (100) - adjuvant chemotherapy protocol: - EC followed by paclitaxel: 11 (72) - FEC followed by docetaxel: 1 (7) - carboplatin + paclitaxel followed by EC: 2 (14) - docetaxel + cyclophosphamide: 1 (7); Radiotherapy: 7 (58); Hormone therapy (Tamoxifen citrate): 12 (46)	NR		47.4 (5.34)	Mean (SD)	1		NR	NR	Overall: Employed: 68%	Overall: Secondary school: 45%; Higher education degree: 45%; Never finished secondary school: 10%	0% history of intellectual disability, neurologic, or psychiatric disorders, such as depression or anxiety disorder	Verbal IQ score	Cognitive Failure Questionnaire, Emotional Distress, Fatigue, Mindfulness skills	48.03 (16.23)	CFQ (screening)	Mean (SD)									39.27 (7.56)	Checklist Individual Strength (CIS) fatigue severity subscale	Mean (SD)	13.03 (6.32)	DASS-21: General emotional distress, a combination of depression, anxiety, and stress	Mean (SD)	NR	NR
537	Van der Gucht	2020	33	2	MBI	18	breast: 18 (100)	NR				Chemotherapy: 18 (100) - adjuvant chemotherapy protocol: - EC followed by paclitaxel: 12 (66) - FEC followed by docetaxel: 4 (22) - carboplatin + paclitaxel followed by EC: 1 (6) - docetaxel + cyclophosphamide: 1 (6); Radiotherapy: 5 (42); Hormone therapy (Tamoxifen citrate): 14 (54)	NR		43.89 (6.03)	Mean (SD)	1	1	NR	NR	Overall: Employed: 68%	Overall: Secondary school: 45%; Higher education degree: 45%; Never finished secondary school: 10%	0% history of intellectual disability, neurologic, or psychiatric disorders, such as depression or anxiety disorder	Verbal IQ score	Cognitive Failure Questionnaire, Emotional Distress, Fatigue, Mindfulness skills	54.44 (12.88)	CFQ (screening)	Mean (SD)									34.72 (8.45)	Checklist Individual Strength (CIS) fatigue severity subscale	Mean (SD)	17.31 (8.38)	DASS-21: General emotional distress, a combination of depression, anxiety, and stress	Mean (SD)	NR	NR
933	Campbell	2018	19	1	Waitlist	9	breast: 9 (100)	I: 0, II: 7 (78), III: 2 (22)				Chemotherapy protocol: - Doxorubicin & cyclophosphamide (all variants): 3 (38) - Docetaxel & Cyclophosphamide: 4 (50) - 5-Flourouracil, Epirubicin, & Cyclophosphamide: 1 (12); Radiation: 7 (88)	NR		51.4 (5.1)	Mean (SD)	1		NR	NR	Employment: Full time: 6 (67), Part time: 1 (11), Long-term disability: 2 (22), Not employed or retired: 0	Vocational training/some college or less: 3 (33), College graduate: 5 (55), Some postgraduate or more: 1 (11)	0% comorbid conditions that could alter cognitive testing results, such as a psychiatric conditions, history of substance use disorder, or other neurological disorder (ie, head injury, epilepsy, and neurodegenerative disease) (exclusion criteria)	Height, Weight, BMI, Usual physical activity (MET-h/wk), VO2 peak	Depression (CES-D), Anxiety (STAS), Fatigure (FACT-F), FACT-Cog (4 subdomains)	28.8 (14.8)	FACT-Cog PCI	Mean (SD)			15.4 (2.4)	Center for Epidemiology Studies Short Depression Scale (CES-D)	Mean (SD)	21.6 (3.4)	Spielberger State Anxiety Scale (STAS)	Mean (SD)	113.0 (23.3)	FACT-Fatigue subscale	Mean (SD)				NR	NR
933	Campbell	2018	19	2	EXE_GD_GRP	10	breast: 10 (100)	I: 0, II: 10 (100), III: 0				Chemotherapy protocol: - Doxorubicin & cyclophosphamide (all variants): 1 (10) - Docetaxel & Cyclophosphamide: 2 (20) - 5-Flourouracil, Epirubicin, & Cyclophosphamide: 7 (70); Radiation: 10 (100)	NR		53.7 (7.0)	Mean (SD)	1		NR	NR	Employment: Full time: 6 (60), Part time: 0, Long-term disability: 2 (20), Not employed or retired: 2 (20)	Vocational training/some college or less: 3 (30), College graduate: 4 (40), Some postgraduate or more: 3 (30)	0% comorbid conditions that could alter cognitive testing results, such as a psychiatric conditions, history of substance use disorder, or other neurological disorder (ie, head injury, epilepsy, and neurodegenerative disease) (exclusion criteria)	Height, Weight, BMI, Usual physical activity (MET-h/wk), VO2 peak	Depression (CES-D), Anxiety (STAS), Fatigure (FACT-F), FACT-Cog (4 subdomains)	31.4 (13.8)	FACT-Cog PCI	Mean (SD)			15.6 (2.2)	Center for Epidemiology Studies Short Depression Scale (CES-D)	Mean (SD)	21.8 (3.0)	Spielberger State Anxiety Scale (STAS)	Mean (SD)	107.1 (28.5)	FACT-Fatigue subscale	Mean (SD)				NR	NR
1148	Damholdt	2016	157	1	Waitlist	63	breast: 63 (100)	Nodal status: 0: 21 (36), 1-3: 24 (41), >3: 13 (22) Metastasis: 21 (34)				chemotherapy: 54 (86), Radiotherapy: 54 (86), Hormonal therapy: 44 (70)	1		54.56 (8.74)	Mean (SD)	1		NR	Married/cohabitating: 48 (76), Sinlge/separated/widowed/divordced: 15 (24)	Employment status: Full time: 14 (24), Part time: 15 (26), On sick leave: 5 (8), Retired: 15 (26), Other: 9 (16)	Municipal primary and lower secondary school, incl. apprenticeships: 17 (28), Short (<3 years): 13 (21), Medium (3-4 years): 20 (33), Long (+5 years): 11 (18)	0% neurological disease, severe physical or psychological disease (e.g. major depression, cerebrovascular disease), alcoholism or drug abuse (exclusion criteria)		PASAT, CFQ, BDI, Anxiety	46.38 (14.32)	CFQ (used for screening)	Mean (SD)			15.00 (8.70)	BDI	Mean (SD)	3.22 (2.78)	SCL-ANX4 from the Symptoms Checklist-93	Mean (SD)							NR	NR
1148	Damholdt	2016	157	2	COG_SELF_IND	94	breast: 94 (100)	Nodal status: 0: 39 (43), 1-3: 33 (37), >3: 18 (20) Metastasis: 25 (27)				chemotherapy: 76 (81), Radiotherapy: 80 (85), Hormonal therapy: 65 (69)	0.978723		54.98 (8.51)	Mean (SD)	1	1	NR	Married/cohabitating: 70 (75), Sinlge/separated/widowed/divordced: 24 (26)	Employment status: Full time: 26 (29), Part time: 26 (28), On sick leave: 7 (8), Retired: 23 (25), Other: 9 (10)	Municipal primary and lower secondary school, incl. apprenticeships: 21 (22), Short (<3 years): 21 (22), Medium (3-4 years): 32 (35), Long (+5 years): 20 (21)	0% neurological disease, severe physical or psychological disease (e.g. major depression, cerebrovascular disease), alcoholism or drug abuse (exclusion criteria)		PASAT, CFQ, BDI, Anxiety	44.97 (15.03)	CFQ (used for screening)	Mean (SD)			13.02 (8.52)	BDI	Mean (SD)	2.51 (2.66)	SCL-ANX4 from the Symptoms Checklist-92	Mean (SD)							NR	NR
1118	Ferguson	2016	35	1	SUP_GD_IND	13	breast: 13 (100)	NR				adjuvant chemotherapy 13 (100)	NR		55.61 (11.39)	Mean (SD)	1		NR	NR	NR	years: 15.62 (2.69)	0% neurobehavioural risk factors including brain injury, history of neurological disorder, substance abuse, or learning diasability, active Axis I psychiatric disorder (exclusion criteria)	Estimated full-scale IQ	FACT-Cog, MIA-A	31.62 (11.06)	FACT-Cog PCI	Mean (SD)			12.62 (9.36)	DASS Depression (Lower = better)	Mean (SD)	6.92 (5.87)	DASS Anxiety (Lower = better)	Mean (SD)	31.65 (9.92)	FACIT-fatigue	Mean (SD)				NR	NR
1118	Ferguson	2016	35	2	BT_GD_IND	22	breast: 22 (100)	NR				adjuvant chemotherapy 22 (100)	NR		54.0 (12.82)	Mean (SD)	1	1	NR	NR	NR	years: 15.55 (2.92)	0% neurobehavioural risk factors including brain injury, history of neurological disorder, substance abuse, or learning diasability, active Axis I psychiatric disorder (exclusion criteria)	Estimated full-scale IQ	FACT-Cog, MIA-A	29.25 (12.82)	FACT-Cog PCI	Mean (SD)			6.00 (6.62)	DASS Depression (Lower = better)	Mean (SD)	4.00 (4.26)	DASS Anxiety (Lower = better)	Mean (SD)	31.64 (11.33)	FACIT-fatigue	Mean (SD)				NR	NR
1166	Lawrence	2016	62	1	Placebo	31	breast: 31 (100)	NR				adjuvant chemotherapy: 31 (100), Hormonal therapy: 20 (65), Tamoxifen: 6 (19), Prior taxane: 10 (32)	NR		55.8 (41-78)	Median (range)	1		Black: 1 (3), White: 29 (94), Other/multiple: 1 (3)	71% of total sample were married	NR	98% of total sample had a high school education or more	Premenopausal: 1 (3); Peri/Postmenopausal: 30 (96); 0% metastatic disease, dementia, or a cerebrovascular accident (exclusion criteria)	BMI, Health insurance	ECOG performance status, FACT-Cog (total and 4 subdomains)	26.6 (13.6)	FACT-Cog PCI	Mean (SD)			12.4 (8.7)	BDI	Mean (SD)	15.8 (13.6)	BAI	Mean (SD)	28.5 (14.0)	FACIT-Fatigue	Mean (SD)				NR	NR	0: 22 (71); 1: 8 (26); 2: 1 (3)	ECOG performance status	Categories
1166	Lawrence	2016	62	2	Donepezil	31	breast: 31 (100)	NR				adjuvant chemotherapy: 31 (100), Hormonal therapy: 22 (71), Tamoxifen: 7 (23), Prior taxane: 12 (39)	NR		55.8 (39-79)	Median (range)	1		Black: 4 (13), White: 27 (87), Other/multiple: 0	71% of total sample were married	NR	98% of total sample had a high school education or more	Premenopausal: 2 (6); Peri/Postmenopausal: 29 (93); 0% metastatic disease, dementia, or a cerebrovascular accident (exclusion criteria)	BMI, Health insurance	ECOG performance status, FACT-Cog (total and 4 subdomains)	28.3 (14.0)	FACT-Cog PCI	Mean (SD)			11.0 (5.9)	BDI	Mean (SD)	11.4 (7.5)	BAI	Mean (SD)	32.2 (12.8)	FACIT-Fatigue	Mean (SD)				NR	NR	0: 20 (65); 1: 11 (35); 2: 0 (0)	ECOG performance status	Categories
1245	Ercoli	2015	48	1	Waitlist	16	breast: 16 (100)	Stage I, II, or III (inclusion criteria)				chemotherapy: 13 (81), radiation: 13 (81), Herceptin: 4 (27), currently on endocrine therapy: 34 (71)	NR		52.4 (10.1)	Mean (SD)	1		White: 15 (94), Black: 1 (6), Asian: 0, Hispanic: 0	Married or committed relationship: 13 (81)	Employed full time: 3 (19), Employed part time: 9 (56), Not employed: 4 (25)	Less than college: 5 (31), College graduate: 1 (6), Post-college graduate: 10 (63)	mean number of comorbid conditions: 1.7 (1.3)	Estimated IQ (WTAR), Years since diagnosis	Beck Depression Inventory (BDI), PAOFI total, PAOFI memory	12.9 (7.0)	PAOFI (total score)	Mean (SD)			15.7 (6.2)	BDI	Mean (SD)										NR	NR
1245	Ercoli	2015	48	2	COG_GD_GRP	32	breast: 32 (100)	Stage I, II, or III (inclusion criteria)				chemotherapy: 24 (75), radiation: 23 (72), Herceptin: 8 (26), currently on endocrine therapy: 20 (63)	NR		54.5 (7.0)	Mean (SD)	1	1	White: 28 (88), Black: 0, Asian: 4 (12), Hispanic: 2 (6)	Married or committed relationship: 25 (78)	Employed full time: 14 (44), Employed part time: 7 (22), Not employed: 11 (34)	Less than college: 7 (22), College graduate: 9 (28), Post-college graduate: 16 (50)	mean number of comorbid conditions: 1.7 (1.5)	Estimated IQ (WTAR), Years since diagnosis	Beck Depression Inventory (BDI), PAOFI total, PAOFI memory	12.4 (6.5)	PAOFI (total score)	Mean (SD)			14.4 (7.3)	BDI	Mean (SD)										NR	NR
1409	Cherrier	2013	28	1	Waitlist	16	breast, bladder, prostate, colon, uterine: no further details	NR				chemotherapy: 13 (81.3), radiation: 8 (50.0)	0.875		57.8 (3.8)	Mean (SE)	0.9375		NR	NR	NR	mean (SE): 16.5 (0.5)	Medical Comorbidities Questionnaire (mean (SD): 17.3 (11.4)	None	FACT-Cog (3 subdomains), FACIT-Fatigue, PHQ9, Beck Anxiety Inventory (BAI)	37.7 (5.1)	FACT-Cog PCI	mean (SE)			7.2 (1.7)	PHQ9 (Patient Health Questionnaire-9	mean (SE)	8.6 (2.0)	BAI	mean (SE)	20.9 (2.8)	FACIT-Fatigue	mean (SE)				NR	NR
1409	Cherrier	2013	28	2	COG_GD_GRP	12	breast, bladder, prostate, colon, uterine: no further details	NR				chemotherapy: 12 (100), radiation: 5 (41.7)	0.666667		60.5 (2.3)	Mean (SE)	0.916667	0.93	NR	NR	NR	mean (SE): 17.8 (0.5)	Medical Comorbidities Questionnaire (mean (SD): 13.9 (12.6)	None	FACT-Cog (3 subdomains), FACIT-Fatigue, PHQ9, Beck Anxiety Inventory (BAI)	35.7 (6.3)	FACT-Cog PCI	mean (SE)			5.7 (1.6)	PHQ9 (Patient Health Questionnaire-9	mean (SE)	6.2 (1.9)	BAI	mean (SE)	17.4 (2.7)	FACIT-Fatigue	mean (SE)				NR	NR
1438	Milbury	2013	47	1	Waitlist	24	breast: 24 (100)	Stage I: 6 (25.0), II: 13 (54.2), III: 5 (20.8)				chemotherapy: 24 (100; inclusion criteria), hormone therapy: 24 (100; inclusion criteria), radiation: 19 (79.2)	1		54.1 (8.6)	Mean (SD)	1		White: 15 (62.5), African-American: 0, Asian-American: 1 (4.2), Latino/Hispanic: 8 (33.3)	Married: 16 (66.7)	Income 50,000 or more: 16 (66.7), Employment status: Full time: 9 (37.5), Retired: 7 (29.2)	Some college or higher: 18 (74.9)	Post-menopausal: 19 (79.2); 0% documented diagnosis of a formal thought disorder (e.g., schizophrenia) or any neurological injury (exclusion criteria)	Time since diagnosis, Type of surgery	FACT-Cog (4 subdomains), CES-D (depression), Brief Fatigue Inventory (BFI), PSQI, Mental health (SF-36), Physical health (SF-36)	64.8 (19.8)	FACT-Cog PCI	Mean (SD)			12.5 (5.9)	CES-D	Mean (SD)				3.2 (2.02)	Brief Fatigue Inventory (BFI)	Mean (SD)				NR	NR	46.6 (8.3)	SF-36 PCS	Mean (SD)
1438	Milbury	2013	47	2	MBI	23	breast: 23 (100)	Stage I: 6 (26.1), II: 13 (56.5), III: 4 (17.4)				chemotherapy: 23 (100; inclusion criteria), hormone therapy: 23 (100; inclusion criteria), radiation: 17 (73.9),	0.87		53.0 (6.6)	Mean (SD)	1		White: 17 (73.9), African-American: 2 (8.7), Asian-American: 3 (13.0), Latino/Hispanic: 1 (4.3)	Married: 16 (69.6)	Income 50,000 or more: 15 (65.2), Employment status: Full time: 13 (56.5), Retired: 5 (21.7)	Some college or higher: 22 (95.6)	Post-menopausal: 19 (82.6); 0% documented diagnosis of a formal thought disorder (e.g., schizophrenia) or any neurological injury (exclusion criteria)	Time since diagnosis, Type of surgery	FACT-Cog (4 subdomains), CES-D (depression), Brief Fatigue Inventory (BFI), PSQI, Mental health (SF-36), Physical health (SF-36)	61.6 (22.4)	FACT-Cog PCI	Mean (SD)			13.6 (9.9)	CES-D	Mean (SD)				3.3 (1.7)	Brief Fatigue Inventory (BFI)	Mean (SD)				NR	NR	45.8 (12.7)	SF-36 PCS	Mean (SD)
1570	Ferguson	2012	40	1	Waitlist	21	breast: 21 (100)	NR. Stage I or II (inclusion criteria)				chemotherapy: 21(100; inclusion criteria)	NR		49.43 (6.1)	Mean (SD)	1		Entire sample: 97.5% Cauciasian	Currently married: 63.2%	NR	Education (in years): 15.86 (2.7)	0% history of CNS disease, neuro-behavioral risk factors such as traumatic brain injury, history of neurological disorder, learning disability or substance addiction, current psychiatric disorder (exclusion criteria)	Estimated IQ	Multiple Ability Self-Report Questionnaire (MASQ), QOL-Cancer Survivors (CS), Center for Epidemiological Study-Depression (CES-D), Spielberg State-Trait Anxiety Inventory (STAI)	111.90 (28.01)	Multiple Ability Self-Report Questionnaire	Mean (SD)															NR	NR
1570	Ferguson	2012	40	2	BT_GD_IND	19	breast: 19 (100)	NR. Stage I or II (inclusion criteria)				chemotherapy: 19 (100; inclusion criteria)	NR		51.21 (7.3)	Mean (SD)	1	1	Entire sample: 97.5% Cauciasian	Currently married: 76.2%	NR	Education (in years): 16.95 (1.9)	0% history of CNS disease, neuro-behavioral risk factors such as traumatic brain injury, history of neurological disorder, learning disability or substance addiction, current psychiatric disorder (exclusion criteria)	Estimated IQ	Multiple Ability Self-Report Questionnaire (MASQ), QOL-Cancer Survivors (CS) (4 subdomains)	120.05 (21.42)	Multiple Ability Self-Report Questionnaire	Mean (SD)															NR	NR

## Sheet: Interventions
refID	First author's last name	Year	Study	Tx1 Intervention	Brief description	Duration (weeks)	Frequency (if applicable)	Non-pharma: Setting	Tx2 Intervention code	Brief description	Dose (for pharmacologic only)	Duration (weeks)	Frequency (if applicable)	Non-pharma: Setting	Tx3 Intervention code	Brief description	Dose (for pharmacologic only)	Duration (weeks)	Frequency (if applicable)	Non-pharma: Setting	Comments
20006	Lenagacher	2024	Lenagacher et al., 2024	Waitlist	Usual care: received standard post-treatment care and were asked not to initiate a mindfulness program during the study period. At study completion, they were offered the MBSR(BC) program, with no contact in the interim.	6			MBI	Mindfulness-based stress redution (MBSR): enhanced mindfulness cognitive training in self-regulation of awareness, attention, and concentration through (1) educational materials; (2) formal meditation practice in sitting meditation, body scan, Gentle Hatha Yoga, and walking meditation; (3) informal meditation in everyday life; and (4) group supportive interaction. A manual and Compact Discs were …		6	weekly, 2-hrs; practiced MM (mindfulness meditation?) techniques 15–45 min/day	conducted by a psychologist and social worker…assumed to be in-person, but unclear if may have used telemedicine during COVID	EDU_GD_GRP	Breast Cancer Education Support (BCES): matched to MBSR(BC) on the following: (1) educational materials; (2) group discussion and homework; and (3) group supportive interaction and recorded feelings and coping mechanisms in a daily diary (matched with MBSR). BCES manual was provided, and the MBSR(BC) program was offered upon study completion.		6	weekly, 2-hrs	conducted by an oncology-certified nurse…assumed to be in-person, but unclear if may have used telemedicine during COVID
20036	Rapp	2024	Rapp et al., 2024	Placebo	Placebo	24	Daily		Donepezil	Donepezil	5 mg for first 6 weeks, escalated to 10 mg for another 18 weeks; orally	24	daily
157	Melis	2023	Melis et al., 2023	Waitlist	Wait list control	8		NA	MBI	Mindfulness‐Based Stress Reduction and Mindfulness‐Based Cognitive Therapy for patients with cancer. Guided experiential mindfulness exercises (e.g., focus on the breath, body scan, breathing space, mindful yoga, insight, walking meditation), sharing experiences, reflection, psychoeducation, and review of home practices. The program was led by two clinical psychologists/certified mindfulness trai…		8	four 3-hour group sessions, with in-between support	In-person group sessions and at home daily practice	EDU_GD_GRP	Each session consisted of psychoeducation related to physical training, endurance and resistance training, stretching, balance and relaxation exercises, sharing experiences, and reviewing homework exercises. Participants were expected to do homework exercises that built endurance for 150 minutes a week and resistance two to three times per week. Physcial traiing was led by a physiotherapist exper…		8	four 2-hour group sessions, plus homework exercises	In-person group sessions, plus homework exercises
13	Vardy	2023	Vardy et al., 2022	Waitlist	The control group received no active intervention (current standard-of-care); the only contact was for neuropsychological assessments. After the 12-month assessment control participants were able to select participation in the intervention they preferred.	6		NR	COG_GD_GRP	Attention process training (APT) was individualised and goal-directed depending on the participant’s deficit and goals, consisting of repetitive computerised exercises designed to practice increasingly difficult attention tasks.		6	2-hr weekly session	With a behavioural scientist, following directed manuals. Homework was given weekly.	EDU_GD_GRP	Compensatory strategy training (CST) comprised structured sessions with approximately equal time given to compensatory strategies, education and feedback, relaxation and stress management, and psychosocial support.		6	2-hr weekly session	With a behavioural scientist, following directed manuals. Homework was given weekly.
279	Cherrier	2022	Cherrier et al., 2022	Waitlist	Wait list (WL) control composed of a waiting period of 7 weeks without active contact from study staff.	7	NA	NA	COG/EDU_GD_GRP	Content of the treatment (TX) workshops included use of memory aids, development of memory skills, working memory strategies, attention, mindful meditation, and overall brain health guided by neuroscience and behavioral research findings. For TX workshops, time was spent to practice new skills and for EC, time was spent in group discussion of didactic material.		7	1 session/week, 75-minute sessions	In-person, group-based (max 12 participants)	Education control	Content of education workshops (EC) included general concepts of human cognition, working memory, declarative memory, interaction of emotions and memory, attention and mindfulness, and impact of positive thinking. For TX workshops, time was spent to practice new skills and for EC, time was spent in group discussion of didactic material.		7	1 session/week, 75-minute sessions	In-person, group-based (max 12 participants)
254	Koevoets	2022	Koevoets et al., 2022	Waitlist	Requested to maintain their habitual physical activity level. A supervised 12-week exercise program was offered after study completion.	26	NA	NA	EXE_GD_GRP	Physical Activity and Memory (PAM): a 6-month exercise intervention of 4 h/week included aerobic and strength training supervised by a physiotherapist close to the patients’ home (2 h/week) and Nordic/power walking (2 h/week), which could be carried out individually or in a group.		26	4 hours/week	At physiotherapist's site, although during COVID, seven participants completed the program partly at home
211	Wu	2022	Wu et al., 2022	Placebo (light)	Dim Red Light (DRL): RDL Litebook 1.2 (Litebook, Ltd. Medicine Hat, Canada) contains red LED lights emitting ~50 lux with peak wavelength at 680 nm. Participants were instructed to place the Litebook at a 45° angle 18 to 20 inches from the face for 30 min upon awakening every morning for 4 weeks.	4	30 minutes/day	Home-based, upon awakening	Bright White Light	Bright White Light (BWL): BWL Litebook 1.2 (Litebook, Ltd. Medicine Hat, Canada) employs 60 premium white light emitting diode (LED) lights that contain emitters with a spectral emission peak at 464 nm and fluorescent phosphors which provide a secondary spectral peak at approximately 564 nm at a distance of 20 inches. Participants were instructed to place the Litebook at a 45° angle 18 to 20 inch…		4	30 minutes/day	Home-based, upon awakening
508	Dos Santos	2020	Dos Santos et al., 2020	Waitlist	Phone follow-up: called 9 times over 3 months; standardized questions were used to collect information on the evolution of cognitive disorders and their impact on each participant’s daily life.	12	9 times over 3 months	Telephone, individual	COG_GD_IND	Computer-assisted cognitive rehab with a neuropsychologist: performed using RehaCom software (http://www.rehac om.fr), a modular interactive program designed to train cognitive abilities. The system design includes compensatory strategies, controlled stimuli, and immediate feedback to train and improve attention, memory, visuospatial processing, and executive functions, all of which are usually i…		12	9 standardized session, 45-60 minutes/session	At institution, in the presence with a neuropsychologist	COG_SELF_IND	Home cognitive self-exercises: given a workbook and were instructed to perform the exercises therein. The workbook proposed 8 different exercises to work different cognitive domains, including memory and executive functions. Participants were also called every month to ensure that the exercises were performed and to provide motivation		12	9 standardized sessions, 30-60 minutes/week	Home-based
510	Henneghan	2020	Hanneghan et al., 2020	Music therapy	Classical music listening: Participants were instructed to listen to music while sitting comfortably, eyes closed, for 12 min a day, every day. They used ML as an attention control group in order to control for the effect of relaxation alone on the primary and secondary outcomes, and to be consistent with the intervention protocols previously published using this modality. Participants in the ML …	8	daily for 12 minutes	Home-based, individual	MBI	Kirtan Kriya meditation: Participants were instructed to meditate while sitting comfortably, eyes closed, for 12 min a day, every day. Participants assigned to this group were provided a simple video demonstration of the 12-min daily meditation and four guided audio meditations—two with nature sounds (one with words and one with only timing cues [bell sound]), and two with calming instrumentals (…		8	daily for 12 minutes	Home-based, individual							There is a companion paper (355), with outcomes at 16 weeks (8 weeks after the end of the intervention).
537	Van der Gucht	2020	Van der Gucht et al., 2020	Waitlist	Waitlist control: Participants in the control condition could follow the MBI, including group sessions and online support, after 5 months	20 (initial 8 weeks were when the intervention group had MBI and the remaining 12 weeks were before final follow-up)	NA	NA	MBI	Mindfulness-Based Intervention (MBI): It was offered in a blended format, a combination of four 3-hour in-person group sessions spread over 8 weeks and in between online support. Each session consisted of guided experiential mindfulness exercises (eg, focus on the breath, body scan, breathing space, mindful yoga, insight meditation, walking meditation), sharing of experiences of these exercises, …		8	Four 3-hour sessions	in-person group sessions, with online support
933	Campbell	2018	Campbell et al., 2018	Waitlist	Delayed exercise: asked to maintain usual lifestyle and offered a 12‐week exercise program upon study completion.	24			EXE_GD_GRP	Aerobic exercise: 150 min/wk of moderate-to vigorous (intensity based on each participant's baseline exercise test results and heart rate reserve) aerobic exercise (treadmill walking) with two 45-minute supervised sessions per week in a research gym and 2 additional 30-minute unsupervised home sessions (ie, walking or activities of the participant's choice). At week 12, participants completed a g…		24	twice/week supervised (45 min), twice-week unsupervised (30 min)	Gym-based and home-based
1148	Damholdt	2016	Damholdt et al., 2016	Waitlist	Waitlist control	6			COG_SELF_IND	Web-based Cognitive Training (eCogT): the program consists of several tasks centred on six cognitive domains: attention, processing speed, learning, memory, working memory and problem-solving. Every week, the participants trained two cognitive domains with four different tasks.		6	30 min/day, 5 days/week	Web-based, individual							Program available up to 8 weeks in case of unforeseen events.
1118	Ferguson	2016	Ferguson et al., 2016	Supportive therapy	Supportive Therapy: ST controls for nonspecific psychotherapeutic factors of the clinician-participant alliance, empathy, support, and warmth14 while not providing the active behavior change training contained within MAAT (“behavioral placebo”).	8	weekly, 30-45 minutes/session	Videoconferencing sites, individual	BT_GD_IND	Memory and Attention Adaptation Training (MAAT): a CBT with the objective to optimize behavioral, cognitive, and emotional adaptation to living with chemotherapy-related cognitive dysfunction. Includes 4 components: 1) education concerning CRCD; 2) self-awareness training to identify “at-risk” situations in which cognitive failures may occur; 3) stress management and self-regulation; and 4) cogni…		8	weekly, 30-45 minutes/session	Videoconferencing sites, individual
1166	Lawrence	2016	Lawrence et al., 2016	Placebo	Placebo	24	Once daily		Donepezil	Donepezil	5mg/day for 6 weeks, escalated to 10 mg/day for 18 week if well tolerated; orally	24	Once daily
1245	Ercoli	2015	Ercoli et al., 2015	Waitlist	Waitlist: WL group would receive the CR at a delayed time point with no contact or support in the interim	5			COG_GD_GRP	Cognitive rehabilitation: a 5 week program that targeted attention (weeks 1–2), executive (week 3) and memory (week 4) functions and a review (week 5)		5	2-hr/wk	manualized group intervention
1409	Cherrier	2013	Cherrier et al., 2013	Waitlist	Delayed treatment: Participants in the control condition were informed that a group was not readily available and that they would be assigned to a group at the next possible opening. No contact in the interim.	7			COG_GD_GRP	Cognitive rehabilitation: Content of the workshops included memory aids (e.g. calendar, reminders, notetaking, study aids) as well as development of memory skills (e.g. habit formation, method of loci, chunking, learning names) and one session on mindfulness meditation.		7	weekly, 1 hr/session	In-person, group-based. Homework was encouraged
1438	Milbury	2013	Milbury et al., 2013	Waitlist	Waitlist control: received usual care and were asked to refrain from participating in any meditation class/practice for the duration of the study	6			MBI	Tibetan Sound Meditation (TSM): consists of two main components as follows: (i) breathing, awareness, and concentration techniques and (ii) visualization and sound exercises. Cognitive activities focused on Stage 1: acknowledging, cleansing, and releasing negative thoughts and obstacles; Stage 2: identifying and retrieving a positive supportive quality (e.g., love, peace, and joy) that is needed;…		6	two weekly classes, 60 min/class	In-person, 1 to 3 participants
1570	Ferguson	2012	Ferguson et al., 2012	Waitlist	Waitlist (no further description)	8			BT_GD_IND	Memory and Attention Adaptation Training (MAAT): a brief cognitive-behavioral therapy (CBT) aimed at enhancing cancer survivor skills for self-managing and coping with cognitive failures of daily life. There are four cognitive-behavioral components to MAAT: (1) Education of memory and attention, what `normal' cognitive failures are and apparent effects of chemotherapy on memory function; (2) self…		8	4 biweekly visits, 30-50 min	Individual-based, in-person sessions with phone contacts between sessions

## Sheet: Learning 0 weeks
refID	study	Outcome definition (if applicable)	Scale/score used to measure (if applicable)	FU timing (weeks since END of intervention)	Reported adjusted analysis	Tx1 Control group (or active comparator, if no inactive control)	Tx1 baseline n with data	Tx1 baseline measure of central tendency	Tx1 baseline dispersion	measure	Tx1 FU n with data	Tx1 FU measure of central tendency	Tx1 FU dispersion	measure	Tx1 Within-group Change	Tx2 Name	Tx2 n with data	Tx2 baseline measure of central tendency	Tx2 baseline dispersion	measure	Tx2 FU n with data	Tx2 FU measure of central tendency	Tx2 FU dispersion	measure	Tx2 Within-group Change	Tx3 Name	Tx3 baseline n with data	Tx3 baseline measure of central tendency	Tx3 baseline dispersion	measure	Tx3 FU n with data	Tx3 FU measure of central tendency	Tx3 FU dispersion	measure	Tx3 Within-group Change	Overall effect of time (within-group change across all groups)	Effect estimate for comparison of groups	Description of effect and its direction (e.g., Tx2 - Tx1 or Tx1 - Tx2)	Statistical test(s) used Between-group	Overall test of multiple (> 2) group testing (if between-group results not reported)	Control sample size at FU	Tx2 sample size at FU	Tx2 v Control Between-group effect: MD, SMD, partial eta-squared and F-statistic, d, g	Tx2 v Control Between-group SE	Tx2 v Control Between-group 95% CI	Tx2 v Control Between-group SD	Tx2 v Control Between-group p-value	Control sample size at FU	Tx3 sample size at FU
13	Vardy, 2022	verbal learning	HVLT Total recall	0	No	Waitlist	20	47.6	10.2	mean (SD) t-score	16	55.3	8.7	mean (SD) t-score		EDU_GD_GRP	18	50	10	mean (SD) t-score	18	55.4	7.1	mean (SD) t-score		COG_GD_GRP	21	43.1	8.5	mean (SD) t-score	20	52.7	11.2	mean (SD) t-score
13	Vardy, 2022	visual learning	BVMT Total recall	0	No	Waitlist	20	46.2	13.3	mean (SD) t-score	16	57.3	13.6	mean (SD) t-score		EDU_GD_GRP	24	55	13	mean (SD) t-score	18	57.7	11.3	mean (SD) t-score		COG_GD_GRP	21	50.3	8.7	mean (SD) t-score	20	55.2	10.6	mean (SD) t-score
157	Melis, 2023	verbal learning	RAVLT sum	0	No	Waitlist	38	55.55	7.27	mean (SD)	32	57.09	8.09	mean (SD)	Standardized regression coefficient: 0.15 (SE = 0.16; 95% CI: -0.16 to 0.47)	MBI	43	57.51	8.1	mean (SD)	36	57.33	8.2	mean (SD)	Standardized regression coefficient: 0.03 (SE = 0.15; 95% CI: -0.27 to 0.32)	EDU_GD_GRP	36	57.56	7.72	mean (SD)	31	57.39	7.22	mean (SD)	Standardized regression coefficient: -0.04 (SE = 0.16; 95% CI: -0.36 to 0.28)		Standardized regression coefficient	Waitlist reference	"...two‐level linear mixed models with a random intercept (participant) and with group, time point, and their interaction as fixed effects"		38	43	-0.13	0.22	-0.56 to 0.30			38	36
254	Koevoets, 2022	verbal learning	HVLT-R Total recall	0	Yes	Waitlist	82	26.7	4.3	mean (SD)	82	25.8	4.7	mean (SD)		EXE_GD_GRP	82	26.6	4.4	mean (SD)	82	25.9	4.3	mean (SD)													Unclear if MD or DoD (they simply call it 'between-group difference')	Assumed to be Tx2-Tx1	"multiple [linear] regression analyses adjusted for stratification factors [age and endocrine treatment] and baseline scores, to assess between-group differences"		82	82	0.14		-1.01 to 1.29
279	Cherrier, 2022	verbal learning	RAVLT-R List learning immediate (total across trials)	0	Yes	Waitlist	50	27.7	7	mean (SD)	47	29.5	7.2	mean (SD)		COG/EDU_GD_GRP	66	32.7	5.5	mean (SD)	49	35.5	6.5	mean (SD)	Improved: p < 0.01	Education control	12	27.6	8.1	mean (SD)	10	27.2	8.6	mean (SD)			NA	NA	Random effects linear mixed model analysis of pre-/post-change over time (Visits 2 to 3), with Bonferroni correction for between-group comparisons, adjusted for age, education, post MMQ score, homework time, workshop sessions attended, and pre-baseline (visit 1) performance	No significant difference between groups over time
510	Hanneghan, 2020	verbal learning	HVLT Immediate	0	No	MUSIC_SELF_IND	15	29.73	2.6	mean (SD)	15	30.93	3.3	mean (SD)		MBI	16	29.19	2.71	mean (SD)	16	31.69	2.52	mean (SD)												partial eta-squared for time effect: 0.22; F-statistic: 8.166; p < 0.01	partial eta-squared for time*group effect	NA	Mixed ANOVA, with last observation carried forward		15	16	0.034				p > 0.05; F = 1.008
537	Van der Gucht, 2020	verbal learning	AVLT - Learning	0	No	Waitlist	15	55.53	10.44	mean (SD)	14	57	8.03	mean (SD)		MBI	18	59.78	8.15	mean (SD)	12	58.17	8.77	mean (SD)													Mean difference (beta from regression)	Tx2-Tx1	Piecewise multilevel model with 2 levels [ time points (level 1) nested within persons (level 2)], random slopes and intercepts, and variables for time (L1), treatment (L2), and their interaction.		14	12	-2.7	2.95			0.37
933	Campbell, 2018	verbal learning	HVLT-R Total Recall	0	Yes	Waitlist	9	25.2	4	mean (SD)	9				mean change (SD) = +1.0 (5.1)	EXE_GD_GRP	10	23.5	6.7	mean (SD)	10				mean change (SD) = +0.8 (7.3)												DoD (I think)	Tx2 - Tx1	ANCOVA (Adjusted for baseline values)		9	10	-1.5		-6.3 to 3.4		0.52
1118	Ferguson, 2016	verbal learning	CVLT-II California Verbal Learning Test-II	0	No	SUP_GD_IND	20	58.46	10.53	mean (SD)	14	58.38	8.96	mean (SD)		BT_GD_IND	27	51.73	11.24	mean (SD)	22	54.36	12.18	mean (SD)													Cohen's d	Tx2 - Tx1	Separate ANCOVAs at each follow-up time point, with baseline score as covariate		14	22	NR				p = 0.84; F(1,32) = 0.042
1148	Dahmoldt, 2016	verbal learning	RAVLT trial I-V total score	0	No	Waitlist	63	48.59	8.94	mean (SD)	59	49.33	8.86	mean (SD)		COG_SELF_IND	94	48.23	9.35	mean (SD)	77	50.94	8.55	mean (SD)													Cohen's d of group*time interaction effect. F-statistic was also reported.	Tx2 - Tx1	Mixed linear model with time nested within individuals, and fixed effects for intercept, time (T1, T2, T3), group (tx or WLC), and time*group interaction. "All models were based on the intention-to-treat sample (n = 157), where participants appear with all completed observations and estimated with the maximum likelihood method. Models included a random intercept and repeated effect if it improved…	Group*time interaction effect: d = 0.22; F = 3.2; p = 0.043	57	72
1166	Lawrence, 2016	verbal learning	HVLT Total recall	0	Yes	Placebo	30	23.5	5.8	mean (SD)	25	22.9	6.1	Adjusted least-squares mean (95%CI)	Pearson correlation with baseline = 0.79	Donepezil	30	24.9	6.8	mean (SD)	21	25.7	6.14	Adjusted least-squares mean (95%CI)	Pearson correlation with baseline = 0.64												Difference in LS means	Tx2 - Tx1	Repeated measures ANCOVA (adjusted for menopausal status (pre- or peri-/post-), time since chemotherapy (12-36 mo or > 36 mo), and the baseline level of the outcome)		25	21	2.78		0.23 to 5.34		p < 0.05
1245	Ercoli, 2015	verbal learning	RAVLT trial I-V total score	0	No	Waitlist	16	0.8	1	mean (SD) z-score	16	58	9	mean (SD) t-score		COG_GD_GRP	32	0.9	1	mean (SD) z-score	28	65	7	mean (SD) t-score
1245	Ercoli, 2015	visual learning	BVMT-R Total recall	0	No	Waitlist	16	46.8	8.5	mean (SD) t-score	16	52.9	10.2	mean (SD) t-score		COG_GD_GRP	32	51.8	9.4	mean (SD) t-score	28	57.4	10.8	mean (SD) t-score
1409	Cherrier, 2013	verbal learning	RAVLT Total recall (trials 1-5)	0	No	Waitlist	16	27.4	1.5	mean (SE)	16	27.9	4.8	mean (SD)	NS	COG_GD_GRP	12	29.8	1.7	mean (SE)	12	29.4	4.85	mean (SD)	NS												NR	NR	"Mixed model (group by time) repeated measure MANOVAs were used to measure change over time in the treatment group and interaction effects. To help control for family wise error rates, all cognitive tests were included in one MANOVA and all QOL and questionnaires were included in one." That said, they don't report any findings from the MANOVAs other than possibly whether they were significant or …		12	16					p > 0.05
1570	Ferguson, 2012	verbal learning	CVLT-II California Verbal Learning Test-2 total	0	Yes	Waitlist	21	62.1	12.12	mean (SD) t-score	21	60.62	8.76	mean (SD) t-score	Adjusted Cohen's d = 0.14	BT_GD_IND	19	60	11.17	mean (SD) t-score	19	63.63	9.07	mean (SD) t-score	Adjustd Cohen's d = -0.36												Differences of within-group adjusted Cohen's d differences at first follow-up	Tx2 - Tx1	Repeated measures ANCOVA, adjusting for full scale IQ and years of education		21	19	-0.5				NR
20006	Lengacher, 2024	verbal learning	HVLT Total recall	0	No	Waitlist	31	48.6	12.8	mean (SD) t-score	27	52.7	9.9	mean (SD) t-score		MBI	91	48.9	9.7	mean (SD) t-score	81	51.5	9.9	mean (SD) t-score		EDU_GD_GRP	90	48.4	10.3	mean (SD) t-score	79	51.9	9.7	mean (SD) t-score			Difference of least-squares means with z-score data	Tx1 as reference vs Tx2 and Tx3; Tx3 as reference vs Tx2	General linear mixed model with group, time, and group x time interaction as predictors and time points up to that time point		31	91	-0.03	0.22				31	90
20006	Lengacher, 2024	visual learning	BVMT Total recall	0	No	Waitlist	31	48.6	12.2	mean (SD) t-score	27	56.3	10.5	mean (SD) t-score		MBI	91	44.1	11.9	mean (SD) t-score	81	50.6	10.7	mean (SD) t-score		EDU_GD_GRP	90	43.1	11.6	mean (SD) t-score	79	49.5	11.8	mean (SD) t-score			Difference of least-squares means with z-score data	Tx1 as reference vs Tx2 and Tx3; Tx3 as reference vs Tx2	General linear mixed model with group, time, and group x time interaction as predictors and time points up to that time point		31	91	-0.41	0.18				31	90
20036	Rapp, 2024	verbal learning	HVLT Immediate recall: total recall across three learning trials (score range, 0-36)	0	Yes	Placebo	136	23.1	18.9 to 27.3	Adjusted least-squares mean (95%CI): the MD and adjusted L-S mean were the same. I digitized the 95% CI for the L-S mean.	121	26.5	0.35	Adjusted least-squares mean (SD)		Donepezil	140	23.3	19.1 to 27.5	Adjusted least-squares mean (95%CI): the MD and adjusted L-S mean were the same. I digitized the 95% CI for the L-S mean.	114	26	0.4	Adjusted least-squares mean (SD)													NR	Difference between donepezil and placebo at each time point	RMANCOVA, adjusted for baseline outcome level and age stratiﬁcation, and using an unstructured covariance matrix to account for within participant correlation over time		121	114					p = 0.32
[truncated: 13 more columns]

## Sheet: Learning LTFU
refID	study	Outcome definition (if applicable)	Scale/score used to measure (if applicable)	FU timing (weeks since END of intervention)	Reported adjusted analysis	Tx1 Control group (or active comparator, if no inactive control)	Tx1 baseline n with data	Tx1 baseline measure of central tendency	Tx1 baseline dispersion	measure	Tx1 FU n with data	Tx1 FU measure of central tendency	Tx1 FU dispersion	measure	Tx1 Within-group Change	Tx2 Name	Tx2 n with data	Tx2 baseline measure of central tendency	Tx2 baseline dispersion	measure	Tx2 FU n with data	Tx2 FU measure of central tendency	Tx2 FU dispersion	measure	Tx2 Within-group Change	Tx3 Name	Tx3 baseline n with data	Tx3 baseline measure of central tendency	Tx3 baseline dispersion	measure	Tx3 FU n with data	Tx3 FU measure of central tendency	Tx3 FU dispersion	measure	Tx3 Within-group Change	Overall effect of time (within-group change across all groups)	Effect estimate for comparison of groups	Description of effect and its direction (e.g., Tx2 - Tx1 or Tx1 - Tx2)	Statistical test(s) used Between-group	Overall test of multiple (> 2) group testing (if between-group results not reported)	Control sample size at FU	Tx2 sample size at FU	Tx2 v Control Between-group effect: MD, SMD, partial eta-squared and F-statistic, d, g	Tx2 v Control Between-group SE	Tx2 v Control Between-group 95% CI	Tx2 v Control Between-group SD	Tx2 v Control Between-group p-value	Control sample size at FU	Tx3 sample size at FU
13	Vardy, et al., 2022	verbal learning	HVLT Total recall	52	No	Waitlist	20	47.6	10.2	mean (SD) t-score	16	57.9	11	mean (SD) t-score		EDU_GD_GRP	18	50	10	mean (SD) t-score	18	57.2	8	mean (SD) t-score		COG_GD_GRP	21	43.1	8.5	mean (SD) t-score	19	55.2	10.5	mean (SD) t-score
13	Vardy, et al., 2022	visual learning	BVMT Total recall	52	No	Waitlist	20	46.2	13.3	mean (SD) t-score	16	53.1	9.2	mean (SD) t-score		EDU_GD_GRP	24	55	13	mean (SD) t-score	18	56.3	9.5	mean (SD) t-score		COG_GD_GRP	21	50.3	8.7	mean (SD) t-score	19	56.6	9.7	mean (SD) t-score
157	Melis, et al., 2023	verbal learning	RAVLT sum	12	No	Waitlist	38	55.55	7.27	mean (SD)	30	56.4	9.32	mean (SD)	Standardized regression coefficient: 0.06 (SE = 0.17; 95% CI: -0.26 to 0.38)	MBI	43	57.51	8.1	mean (SD)	35	57.54	10.18	mean (SD)	Standardized regression coefficient: 0.05 (SE = 0.15; 95% CI: -0.25 to 0.34)	EDU_GD_GRP	36	57.56	7.72	mean (SD)	31	58.45	6.19	mean (SD)	Standardized regression coefficient: 0.09 (SE = 0.16; 95% CI: -0.22 to 0.41)		Standardized regression coefficient	Waitlist reference	"...two‐level linear mixed models with a random intercept (participant) and with group, time point, and their interaction as fixed effects"		38	43	-0.01	0.23	-0.45 to 0.42			38	36
355	Hanneghan, et al., 2021	verbal learning	HVLT Immediate	8	No	MUSIC_SELF_IND	15	29.73	2.6	mean (SD)	13	31.08	3.15	mean (SD)		MBI	16	29.19	2.71	mean (SD)	13	32.23	2.13	mean (SD)												partial eta-squared for time effect: 0.38; F-statistic (1,24) : 14.87; p = 0.002			RM-ANOVA to evaluate between-group changes from Time 1 to Time 3 without Time 2 (Time 2 reported in Hanneghan 2020)		13	13					p > 0.05
537	Van der Gucht, et al., 2020	verbal learning	AVLT - Learning	12	No	Waitlist	15	55.53	10.44	mean (SD)	13	58	10.77	mean (SD)		MBI	18	59.78	8.15	mean (SD)	12	60.5	7.6	mean (SD)													Mean difference (beta from regression)	Tx2-Tx1	Piecewise multilevel model with 2 levels [ time points (level 1) nested within persons (level 2)], random slopes and intercepts, and variables for time (L1), treatment (L2), and their interaction.		13	12	-1.64	3.17			0.61
1118	Ferguson, et al., 2016	verbal learning	CVLT-II California Verbal Learning Test-II	8	No	SUP_GD_IND	20	58.46	10.53	mean (SD)	13	60.62	10.12	mean (SD)		BT_GD_IND	27	51.73	11.24	mean (SD)	22	55.82	9.28	mean (SD)													Cohen's d	Tx2 - Tx1	Separate ANCOVAs at each follow-up time point, with baseline score as covariate		13	22	NR				p = 0.825; F(1,32) = 0.050
1148	Dahmoldt, et al., 2016	verbal learning	RAVLT trial I-V total score	20	No	Waitlist	63	48.59	8.94	mean (SD)	57	51.96	9.52	mean (SD)		COG_SELF_IND	94	48.23	9.35	mean (SD)	72	54.68	8.91	mean (SD)													Cohen's d of group*time interaction effect. F-statistic was also reported.	Tx2 - Tx1	Mixed linear model with time nested within individuals, and fixed effects for intercept, time (T1, T2, T3), group (tx or WLC), and time*group interaction. "All models were based on the intention-to-treat sample (n = 157), where participants appear with all completed observations and estimated with the maximum likelihood method. Models included a random intercept and repeated effect if it improved…	Group*time interaction effect: d = 0.22; F = 3.2; p = 0.043	57	72
1245	Ercoli, et al., 2015	verbal learning	RAVLT trial I-V total score	8	Yes	Waitlist	16	0.8	1	mean (SD) z-score	15	55	10	mean (SD) t-score	Adjusted MD z-score (T3-T1) = 0.30	COG_GD_GRP	32	0.9	1	mean (SD) z-score	27	65	11	mean (SD) t-score	Adjusted MD z-score (T3-T1) = 0.57												NR		"Mixed models": 'Mixed models were used to test for longitudinal differences between the CR and WL groups across all three time points for the PAOFI total score controlling for the baseline values, as well as for other baseline covariates (age, employment, BDI-II, years since diagnosis, current endocrine therapy, and prior chemotherapy and radiation). All patient data were included using an inten…		15	27					p = 0.02
1245	Ercoli, et al., 2015	visual learning	BVMT-R Total recall	8	No	Waitlist	16	46.8	8.5	mean (SD) t-score	15	52.8	9.5	mean (SD) t-score		COG_GD_GRP	32	51.8	9.4	mean (SD) t-score	27	54.1	9	mean (SD) t-score
1438	Milbury, et al., 2013	verbal learning	RAVLT Trial I (immediate memory)	4	Yes	Waitlist	24	0.27	1.54	mean (SD) z-score	23	47.9	13.5	mean (SD) t-score		MBI	18	0.24	1.18	mean (SD) z-score	18	54.3	9.5	mean (SD) t-score													Cohen's d	Tx1 reference	ANCOVA comparing measures at T1 and T3, adjusted for baseline score		23	18	0.56
1570	Ferguson, et al., 2012	verbal learning	CVLT-II California Verbal Learning Test-2 total	8	Yes	Waitlist	21	62.1	12.12	mean (SD) t-score	21	64.21	11.52	mean (SD) t-score	Adjusted Cohen's d = -0.18	BT_GD_IND	19	60	11.17	mean (SD) t-score	19	68.47	9.71	mean (SD) t-score	Adjusted Cohen's d = -0.81												Differences of within-group adjusted Cohen's d differences at final follow-up	Tx2 - Tx1	Repeated measures ANCOVA, adjusting for full scale IQ and years of education		21	19	-0.63				p < 0.05; F(2, 76) = 3.161
20006	Lenagacher, et al., 2024	verbal learning	HVLT Total recall	20	No	Waitlist	31	48.6	12.8	mean (SD) t-score	27	54.6	12.5	mean (SD) t-score		MBI	91	48.9	9.7	mean (SD) t-score	81	53.7	10.4	mean (SD) t-score		EDU_GD_GRP	90	48.4	10.3	mean (SD) t-score	79	52.7	11.2	mean (SD) t-score			Difference of least-squares means with z-score data	Tx1 as reference vs Tx2 and Tx3; Tx3 as reference vs Tx2	General linear mixed model with group, time, and group x time interaction as predictors and time points up to that time point	p = 0.85	31	91	-0.02	0.21				31	90
20006	Lenagacher, et al., 2024	visual learning	BVMT Total recall	20	No	Waitlist	31	48.6	12.2	mean (SD) t-score	27	52.4	11	mean (SD) t-score		MBI	91	44.1	11.9	mean (SD) t-score	81	51.2	17.3	mean (SD) t-score		EDU_GD_GRP	90	43.1	11.6	mean (SD) t-score	79	50.1	15.4	mean (SD) t-score			Difference of least-squares means with z-score data	Tx1 as reference vs Tx2 and Tx3; Tx3 as reference vs Tx2	General linear mixed model with group, time, and group x time interaction as predictors and time points up to that time point	p = 0.67	31	91	-0.12	0.21				31	90
20036	Rapp, et al., 2024	verbal learning	HVLT Immediate recall: total recall across three learning trials (score range, 0-36)	12	Yes	Placebo	136	23.1	18.9 to 27.3	Adjusted least-squares mean (95%CI): the MD and adjusted L-S mean were the same. I digitized the 95% CI for the L-S mean.	117	25.9	0.4	Adjusted least-squares mean (SD)		Donepezil	140	23.3	19.1 to 27.5	Adjusted least-squares mean (95%CI): the MD and adjusted L-S mean were the same. I digitized the 95% CI for the L-S mean.	110	25.1	0.4	Adjusted least-squares mean (95%CI)													NR	Difference between donepezil and placebo at each time point	RMANCOVA, adjusted for baseline outcome level and age stratiﬁcation, and using an unstructured covariance matrix to account for within participant correlation over time		117	110					p = 0.15
[truncated: 13 more columns]

## Sheet: Memory 0 weeks
refID	study	Outcome definition (if applicable)	Scale/score used to measure (if applicable)	Reported adjusted analysis	Tx1 Control group (or active comparator, if no inactive control)	Tx1 baseline n with data	Tx1 baseline measure of central tendency	Tx1 baseline dispersion	measure	Tx1 FU n with data	Tx1 FU measure of central tendency	Tx1 FU dispersion	measure	Tx1 Within-group Change	Tx2 Name	Tx2 n with data	Tx2 baseline measure of central tendency	Tx2 baseline dispersion	measure	Tx2 FU n with data	Tx2 FU measure of central tendency	Tx2 FU dispersion	measure	Tx2 Within-group Change	Tx3 Name	Tx3 baseline n with data	Tx3 baseline measure of central tendency	Tx3 baseline dispersion	measure	Tx3 FU n with data	Tx3 FU measure of central tendency	Tx3 FU dispersion	measure	Tx3 Within-group Change	Overall effect of time (within-group change across all groups)	Effect estimate for comparison of groups	Description of effect and its direction (e.g., Tx2 - Tx1 or Tx1 - Tx2)	Statistical test(s) used Between-group	Overall test of multiple (> 2) group testing (if between-group results not reported)	Control sample size at FU	Tx2 sample size at FU	Tx2 v Control Between-group effect: MD, SMD, partial eta-squared and F-statistic, d, g	Tx2 v Control Between-group SE	Tx2 v Control Between-group 95% CI	Tx2 v Control Between-group SD	Tx2 v Control Between-group p-value	Control sample size at FU	Tx3 sample size at FU	Tx3 v Control Between-group effect: MD, SMD, F-statistic, d, g
13	Vardy et al., 2022	verbal memory	HVLT Delayed recall	No	Waitlist	20	47.4	11.7	mean (SD) t-score	16	49.3	9.9	mean (SD) t-score		EDU_GD_GRP	24	49.5	11.6	mean (SD) t-score	18	51.9	5.7	mean (SD) t-score		COG_GD_GRP	21	44.3	9.9	mean (SD) t-score	20	50.3	10.9	mean (SD) t-score
13	Vardy et al., 2022	visual memory	BVMT Delayed recall	No	Waitlist	20	53.5	11.1	mean (SD) t-score	16	56.8	11.7	mean (SD) t-score		EDU_GD_GRP	24	57.8	10.5	mean (SD) t-score	18	57.6	8.4	mean (SD) t-score		COG_GD_GRP	21	56	8.9	mean (SD) t-score	20	56.1	11.6	mean (SD) t-score
157	Melis et al., 2023	verbal memory	RAVLT delayed recall	No	Waitlist	38	11.76	2.51	mean (SD)	32	12.09	2.63	mean (SD)	Standardized regression coefficient: 0.04 (SE = 0.15; 95% CI: -0.25 to 0.34)	MBI	43	12.12	2.12	mean (SD)	36	12.03	2.55	mean (SD)	Standardized regression coefficient: 0.00 (SE = 0.14; 95% CI: -0.28 to 0.27)	EDU_GD_GRP	36	12.03	2.3	mean (SD)	31	12.35	2.27	mean (SD)	Standardized regression coefficient: 0.09 (SE = 0.15; 95% CI: -0.21 to 0.39)		Standardized regression coefficient	Waitlist reference	"...two‐level linear mixed models with a random intercept (participant) and with group, time point, and their interaction as fixed effects"		38	43	-0.05	0.21	-0.46 to 0.35			38	36	0.05
254	Koevoets et al., 2022	verbal memory	HVLT-R Delayed recall	Yes	Waitlist	81	9.3	2.2	mean (SD)	81	9.3	2.3	mean (SD)		EXE_GD_GRP	82	8.9	2.2	mean (SD)	82	8.8	2.4	mean (SD)													Unclear if MD or DoD (they simply call it 'between-group difference')	Assumed to be Tx2-Tx1	"multiple [linear] regression analyses adjusted for stratification factors [age and endocrine treatment] and baseline scores, to assess between-group differences"		81	82	-0.17		-0.74 to 0.40
279	Cherrier et al., 2022	verbal memory	RAVLT-R List learning delay	Yes	Waitlist	50	8.6	3.5	mean (SD)	47	9.9	3.3	mean (SD)		COG/EDU+GD_GRP	66	10.2	2.8	mean (SD)	49	12.4	2.3	mean (SD)	Improved: p < 0.01	Education control	12	7.6	4.9	mean (SD)	10	9.1	4.1	mean (SD)			NA	NA	Random effects linear mixed model analysis of pre-/post-change over time (Visits 2 to 3), with Bonferroni correction for between-group comparisons, adjusted for age, education, post MMQ score, homework time, workshop sessions attended, and pre-baseline (visit 1) performance	No significant difference between groups over time
279	Cherrier et al., 2022	verbal memory	Story recall delay	Yes	Waitlist	50	8.7	3.2	mean (SD)	47	11.7	3.9	mean (SD)	Improved: p < 0.01	COG/EDU+GD_GRP	66	10.1	3.3	mean (SD)	49	12.6	3.6	mean (SD)	Improved: p < 0.01	Education control	12	9.1	4.3	mean (SD)	10	11	4.2	mean (SD)			NA	NA	Random effects linear mixed model analysis of pre-/post-change over time (Visits 2 to 3), with Bonferroni correction for between-group comparisons, adjusted for age, education, post MMQ score, homework time, workshop sessions attended, and pre-baseline (visit 1) performance	No significant difference between groups over time
510	Hanneghan et al., 2020	verbal memory	HVLT Delayed memory	No	MUSIC_SELF_IND	15	11.33	1.17	mean (SD)	15	11.2	1.08	mean (SD)		MBI	16	11.25	1.06	mean (SD)	16	11.56	0.51	mean (SD)												partial eta-squared for time effect: 0.01; F-statistic: 0.286; p > 0.05	partial eta-squared for time*group effect	NA	Mixed ANOVA, with last observation carried forward		15	16	0.058				p > 0.05; F = 1.77
537	Van der Gucht et al., 2020	verbal memory	AVLT - Recall	No	Waitlist	15	10.8	3.05	mean (SD)	14	12.14	2.07	mean (SD)		MBI	18	12.67	2.3	mean (SD)	12	12.92	1.68	mean (SD)													Mean difference (beta from regression)	Tx2-Tx1	Piecewise multilevel model with 2 levels [ time points (level 1) nested within persons (level 2)], random slopes and intercepts, and variables for time (L1), treatment (L2), and their interaction.		14	12	-0.94	0.69			0.19
933	Campbell et al., 2018	verbal memory	HVLT Delayed recall	Yes	Waitlist	9	9.1	2.6	mean (SD)	9				mean change (SD) = -0.4 (3.2)	EXE_GD_GRP	10	8.5	3.1	mean (SD)	10				mean change (SD) = -0.5 (3.0)												DoD (I think)	Tx2 - Tx1	ANCOVA (Adjusted for baseline values)		9	10	-0.5		-2.7 to 1.7		0.62
1148	Damholdt et al., 2016	verbal memory	RAVLT Recall	No	Waitlist	63	10	2.54	mean (SD)	59	10.81	2.44	mean (SD)		COG_SELF_IND	94	10.1	2.97	mean (SD)	77	10.96	2.84	mean (SD)													Cohen's d of group*time interaction effect. F-statistic was also reported.	Tx2 - Tx1	Mixed linear model with time nested within individuals, and fixed effects for intercept, time (T1, T2, T3), group (tx or WLC), and time*group interaction. "All models were based on the intention-to-treat sample (n = 157), where participants appear with all completed observations and estimated with the maximum likelihood method. Models included a random intercept and repeated effect if it improved…	Group*time interaction effect: d = 0.10; F = 0.6; p = 0.520	57	72
1166	Lawrence et al., 2016	verbal memory	HVLT Delayed recall	Yes	Placebo	30	8.1	2.9	mean (SD)	25	8.3	2.75	Adjusted least-squares mean (95%CI)	Pearson correlation with baseline = 0.75	Donepezil	30	9	2.9	mean (SD)	21	8.8	2.75	Adjusted least-squares mean (95%CI)	Pearson correlation with baseline = 0.84												Difference in LS means	Tx2 - Tx1	Repeated measures ANCOVA (adjusted for menopausal status (pre- or peri-/post-), time since chemotherapy (12-36 mo or > 36 mo), and the baseline level of the outcome)		25	21	0.44		-0.70 to 1.57
1166	Lawrence et al., 2016	visual memory	ROCF-delayed recall	Yes	Placebo	30	17.1	4.1	mean (SD)	25	18.3	4.25	Adjusted least-squares mean (95%CI)	Pearson correlation with baseline = 0.70	Donepezil	30	16.3	4.8	mean (SD)	21	18.2	4.12	Adjusted least-squares mean (95%CI)	Pearson correlation with baseline = 0.67												Difference in LS means	Tx2 - Tx1	Repeated measures ANCOVA (adjusted for menopausal status (pre- or peri-/post-), time since chemotherapy (12-36 mo or > 36 mo), and the baseline level of the outcome)		25	21	-0.19		-2.04 to 1.66
1245	Ercoli et al., 2015	verbal memory	RAVLT Delayed recall List A	No	Waitlist	16	0.7	0.9	mean (SD) z-score	16	0.5	0.9	mean (SD) z-score		COG_GD_GRP	32	0.5	1	mean (SD) z-score	28	1	0.9	mean (SD) z-score
1245	Ercoli et al., 2015	visual memory	BVMT-R Delayed recall	No	Waitlist	16	49.8	9	mean (SD) t-score	16	53.2	9	mean (SD) t-score		COG_GD_GRP	32	55.4	8	mean (SD) t-score	28	57.6	7.5	mean (SD) t-score
1409	Cherrier et al., 2013	verbal memory	RAVLT Delay	No	Waitlist	16	9.6	2.4	mean (SE)	16	9.3	2.4	mean (SD)	NS	COG_GD_GRP	12	10.4	2.2	mean (SE)	12	10.7	2.42	mean (SD)	NS												NR	NR	"Mixed model (group by time) repeated measure MANOVAs were used to measure change over time in the treatment group and interaction effects. To help control for family wise error rates, all cognitive tests were included in one MANOVA and all QOL and questionnaires were included in one." That said, they don't report any findings from the MANOVAs other than possibly whether they were significant or …		12	16					p > 0.05
20006	Lenagacher et al., 2024	verbal memory	HVLT Delayed recall	No	Waitlist	31	48.3	11	mean (SD) t-score	27	52.6	8.7	mean (SD) t-score		MBI	91	48.1	10.2	mean (SD) t-score	81	52.1	9.1	mean (SD) t-score		EDU_GD_GRP	90	47.4	11.4	mean (SD) t-score	79	49.6	11.6	mean (SD) t-score			Difference of least-squares means with z-score data	Tx1 as reference vs Tx2 and Tx3; Tx3 as reference vs Tx2	General linear mixed model with group, time, and group x time interaction as predictors and time points up to that time point	NR	31	91	0.02	0.22				31	90	-0.26
20006	Lenagacher et al., 2024	visual memory	BVMT Delayed recall	No	Waitlist	31	52.2	10	mean (SD) t-score	27	56	7.5	mean (SD) t-score		MBI	91	47.4	10.6	mean (SD) t-score	81	51	11.7	mean (SD) t-score		EDU_GD_GRP	90	46.4	11.6	mean (SD) t-score	79	50.3	11.2	mean (SD) t-score			Difference of least-squares means with z-score data	Tx1 as reference vs Tx2 and Tx3; Tx3 as reference vs Tx2	General linear mixed model with group, time, and group x time interaction as predictors and time points up to that time point		31	91	-0.37	0.19				31	90	-0.4
20036	Rapp et al., 2024	verbal memory	HVLT Delayed recall	Yes	Placebo	136	8.2	2.1	mean (SD)	121	9.5	1.94	Adjusted least-squares mean (SD)		Donepezil	140	8.3	2	mean (SD)	114	9.3	1.89	Adjusted least-squares mean (SD)													NR	Difference between donepezil and placebo at each time point	RMANCOVA, adjusted for baseline outcome level and age stratiﬁcation, and using an unstructured covariance matrix to account for within participant correlation over time		121	114					p = 0.44
[truncated: 12 more columns]

## Sheet: Memory LTFU
refID	study	Outcome definition (if applicable)	Scale/score used to measure (if applicable)	FU timing (weeks since END of intervention)	Reported adjusted analysis	Tx1 Control group (or active comparator, if no inactive control)	Tx1 baseline n with data	Tx1 baseline measure of central tendency	Tx1 baseline dispersion	measure	Tx1 FU n with data	Tx1 FU measure of central tendency	Tx1 FU dispersion	measure	Tx1 Within-group Change	Tx2 Name	Tx2 n with data	Tx2 baseline measure of central tendency	Tx2 baseline dispersion	measure	Tx2 FU n with data	Tx2 FU measure of central tendency	Tx2 FU dispersion	measure	Tx2 Within-group Change	Tx3 Name	Tx3 baseline n with data	Tx3 baseline measure of central tendency	Tx3 baseline dispersion	measure	Tx3 FU n with data	Tx3 FU measure of central tendency	Tx3 FU dispersion	measure	Tx3 Within-group Change	Overall effect of time (within-group change across all groups)	Effect estimate for comparison of groups	Description of effect and its direction (e.g., Tx2 - Tx1 or Tx1 - Tx2)	Statistical test(s) used Between-group	Overall test of multiple (> 2) group testing (if between-group results not reported)	Control sample size at FU	Tx2 sample size at FU	Tx2 v Control Between-group effect: MD, SMD, partial eta-squared and F-statistic, d, g	Tx2 v Control Between-group SE	Tx2 v Control Between-group 95% CI	Tx2 v Control Between-group SD	Tx2 v Control Between-group p-value	Control sample size at FU	Tx3 sample size at FU
13	Vardy et al., 2022	verbal memory	HVLT Delayed recall	52	No	Waitlist	20	47.4	11.7	mean (SD) t-score	16	54.9	9.7	mean (SD) t-score		EDU_GD_GRP	24	49.5	11.6	mean (SD) t-score	18	54.7	7	mean (SD) t-score		COG_GD_GRP	21	44.3	9.9	mean (SD) t-score	19	53.4	9.8	mean (SD) t-score
13	Vardy et al., 2022	visual memory	BVMT Delayed recall	52	No	Waitlist	20	53.5	11.1	mean (SD) t-score	16	55.8	7.9	mean (SD) t-score		EDU_GD_GRP	24	57.8	10.5	mean (SD) t-score	18	55.8	7.7	mean (SD) t-score		COG_GD_GRP	21	56	8.9	mean (SD) t-score	19	57.6	8.8	mean (SD) t-score
157	Melis et al., 2023	verbal memory	RAVLT delayed recall	12	No	Waitlist	38	11.76	2.51	mean (SD)	30	11.7	3.13	mean (SD)	Standardized regression coefficient: -0.12 (SE = 0.16; 95% CI: -0.42 to 0.18)	MBI	43	12.12	2.12	mean (SD)	35	11.63	3	mean (SD)	Standardized regression coefficient: -0.16 (SE = 0.14; 95% CI: -0.44 to 0.12)	EDU_GD_GRP	36	12.03	2.3	mean (SD)	31	12.29	2.41	mean (SD)	Standardized regression coefficient: 0.07 (SE = 0.15; 95% CI: -0.23 to 0.37)		Standardized regression coefficient	Waitlist reference	"...two‐level linear mixed models with a random intercept (participant) and with group, time point, and their interaction as fixed effects"		38	43	-0.03	0.21	-0.45 to 0.38			38	36
355	Hanneghan et al., 2021	verbal memory	HVLT Delayed memory	8	No	MUSIC_SELF_IND	15	11.33	1.17	mean (SD)	13	11.5	0.8	mean (SD)		MBI	16	11.25	1.06	mean (SD)	13	11.75	0.62	mean (SD)												p > 0.05			RM-ANOVA to evaluate between-group changes from Time 1 to Time 3 without Time 2 (Time 2 reported in Hanneghan 2020)		13	13					p > 0.05
537	Van der Gucht et al., 2020	verbal memory	AVLT - Recall	12	No	Waitlist	15	10.8	3.05	mean (SD)	13	11.62	2.96	mean (SD)		MBI	18	12.67	2.3	mean (SD)	12	12.92	1.83	mean (SD)													Mean difference (beta from regression)	Tx2-Tx1	Piecewise multilevel model with 2 levels [ time points (level 1) nested within persons (level 2)], random slopes and intercepts, and variables for time (L1), treatment (L2), and their interaction.		13	12	-0.51	0.76			0.51
1148	Dahmoldt et al., 2016	verbal memory	RAVLT Recall	20	No	Waitlist	63	10	2.54	mean (SD)	57	11.32	2.49	mean (SD)		COG_SELF_IND	94	10.1	2.97	mean (SD)	72	11.76	2.39	mean (SD)													Cohen's d of group*time interaction effect. F-statistic was also reported.	Tx2 - Tx1	Mixed linear model with time nested within individuals, and fixed effects for intercept, time (T1, T2, T3), group (tx or WLC), and time*group interaction. "All models were based on the intention-to-treat sample (n = 157), where participants appear with all completed observations and estimated with the maximum likelihood method. Models included a random intercept and repeated effect if it improved…	Group*time interaction effect: d = 0.10; F = 0.6; p = 0.520	57	72
1245	Ercoli et al., 2015	verbal memory	RAVLT Delayed recall List A	8	Yes	Waitlist	16	0.7	0.9	mean (SD) z-score	15	50	8	mean (SD) z-score	Adjusted MD z-score (T3-T1) = 0.82	COG_GD_GRP	32	0.5	1	mean (SD) z-score	27	58	11	mean (SD) z-score	Adjusted MD z-score (T3-T1) = 0.29												NR		"Mixed models": 'Mixed models were used to test for longitudinal differences between the CR and WL groups across all three time points for the PAOFI total score controlling for the baseline values, as well as for other baseline covariates (age, employment, BDI-II, years since diagnosis, current endocrine therapy, and prior chemotherapy and radiation). All patient data were included using an inten…		15	27					p = 0.007
1245	Ercoli et al., 2015	visual memory	BVMT-R Delayed recall	8	No	Waitlist	16	49.8	9	mean (SD) t-score	15	55.2	9.5	mean (SD) t-score		COG_GD_GRP	32	55.4	8	mean (SD) t-score	27	54.7	7.6	mean (SD) t-score
1438	Milbury et al., 2013	verbal memory	RAVLT recall (i.e., delayed recall)	4	Yes	Waitlist	24	0.31	0.93	mean (SD) z-score	23	0.24	0.98	mean (SD) z-score		MBI	18	0.44	1.17	mean (SD) z-score	18	0.42	0.96	mean (SD) z-score													Cohen's d	Tx1 reference	ANCOVA comparing measures at T1 and T3, adjusted for baseline score		23	18	0.19
20006	Lenagacher et al., 2024	verbal memory	HVLT Delayed recall	20	No	Waitlist	31	48.3	11	mean (SD) t-score	27	53.5	10.5	mean (SD) t-score		MBI	91	48.1	10.2	mean (SD) t-score	81	51.8	8.7	mean (SD) t-score		EDU_GD_GRP	90	47.4	11.4	mean (SD) t-score	79	49.3	10.9	mean (SD) t-score			Difference of least-squares means with z-score data	Tx1 as reference vs Tx2 and Tx3; Tx3 as reference vs Tx2	General linear mixed model with group, time, and group x time interaction as predictors and time points up to that time point	p = 0.81	31	91	-0.07	0.21				31	90
20006	Lenagacher et al., 2024	visual memory	BVMT Delayed recall	20	No	Waitlist	31	52.2	10	mean (SD) t-score	27	53.6	10.7	mean (SD) t-score		MBI	91	47.4	10.6	mean (SD) t-score	81	52.5	16.8	mean (SD) t-score		EDU_GD_GRP	90	46.4	11.6	mean (SD) t-score	79	51	14.7	mean (SD) t-score			Difference of least-squares means with z-score data	Tx1 as reference vs Tx2 and Tx3; Tx3 as reference vs Tx2	General linear mixed model with group, time, and group x time interaction as predictors and time points up to that time point	p = 0.24	31	91	-0.03	0.21				31	90
20036	Rapp et al., 2024	verbal memory	HVLT Delayed recall	12	Yes	Placebo	136	8.2	2.1	mean (SD)	117	7.5	0.18	Adjusted least-squares mean (SD)		Donepezil	140	8.3	2	mean (SD)	110	7.2	0.18	Adjusted least-squares mean (SD)													NR	Difference between donepezil and placebo at each time point	RMANCOVA, adjusted for baseline outcome level and age stratiﬁcation, and using an unstructured covariance matrix to account for within participant correlation over time		117	110					p = 0.10
[truncated: 13 more columns]

## Sheet: Proc speed 0 weeks
refID	study	Outcome definition (if applicable)	Scale/score used to measure (if applicable)	Subscale (if applicable)	Direction (higher or lower is better)	FU timing (weeks since END of intervention)	Reported adjusted analysis	Tx1 Control group (or active comparator, if no inactive control)	Tx1 baseline n with data	Tx1 baseline measure of central tendency	Tx1 baseline dispersion	measure	Tx1 FU n with data	Tx1 FU measure of central tendency	Tx1 FU dispersion	measure	Tx1 Within-group Change	Tx2 Name	Tx2 n with data	Tx2 baseline measure of central tendency	Tx2 baseline dispersion	measure	Tx2 FU n with data	Tx2 FU measure of central tendency	Tx2 FU dispersion	measure	Tx2 Within-group Change	Tx3 Name	Tx3 baseline n with data	Tx3 baseline measure of central tendency	Tx3 baseline dispersion	measure	Tx3 FU n with data	Tx3 FU measure of central tendency	Tx3 FU dispersion	measure	Tx3 Within-group Change	Overall effect of time (within-group change across all groups)	Effect estimate for comparison of groups	Description of effect and its direction (e.g., Tx2 - Tx1 or Tx1 - Tx2)	Statistical test(s) used Between-group	Overall test of multiple (> 2) group testing (if between-group results not reported)	Control sample size at FU	Tx2 sample size at FU	Tx2 v Control Between-group effect: MD, SMD, partial eta-squared and F-statistic, d, g	Tx2 v Control Between-group SE	Tx2 v Control Between-group 95% CI	Tx2 v Control Between-group SD	Tx2 v Control Between-group p-value
13	Vardy et al., 2022	processing speed	Trail Making Test part A		Lower	0	No	Waitlist	20	54.2	7.7	mean (SD) t-score	16	57.2	8.6	mean (SD) t-score		EDU_GD_GRP	24	58.3	11.1	mean (SD) t-score	18	59.4	11.1	mean (SD) t-score		COG_GD_GRP	21	54.4	10	mean (SD) t-score	20	55	11.6	mean (SD) t-score
13	Vardy et al., 2022	complex psychomotor	SDMT Symbol digit		Higher	0	No	Waitlist	20	54.9	11.5	mean (SD) t-score	16	57.9	11.8	mean (SD) t-score		EDU_GD_GRP	24	54.6	13.2	mean (SD) t-score	18	59.6	11.3	mean (SD) t-score		COG_GD_GRP	21	55.5	9.6	mean (SD) t-score	20	54.1	16.7	mean (SD) t-score
157	Melis et al., 2023	processing speed	Trail Making Test part A		Lower	0	No	Waitlist	38	29.95	10.67	mean (SD)	32	28.31	11.55	mean (SD)	Standardized regression coefficient: -0.22 (SE = 0.10; 95% CI: -0.43 to -0.02)	MBI	43	27	9.29	mean (SD)	36	24.33	6.66	mean (SD)	Standardized regression coefficient: -0.40 (SE = 0.10; 95% CI: -0.59 to -0.21)	EDU_GD_GRP	36	27.72	7.96	mean (SD)	31	23.45	6.31	Mean (SD)	Standardized regression coefficient: -0.46 (SE = 0.11; 95% CI: -0.67 to -0.26)		Standardized regression coefficient	Waitlist reference	"...two‐level linear mixed models with a random intercept (participant) and with group, time point, and their interaction as fixed effects"		38	43	-0.18	0.14	-0.46 to 0.10
157	Melis et al., 2023	complex psychomotor	WAIS III Digit-Symbol coding		Higher	0	No	Waitlist	38	76.05	15.47	mean (SD)	32	78.09	16.07	mean (SD)	Standardized regression coefficient: 0.17 (SE = 0.08; 95% CI: 0.02 to 0.32)	MBI	43	80.24	15.67	mean (SD)	36	84.31	15.82	mean (SD)	Standardized regression coefficient: 0.30 (SE = 0.07; 95% CI: 0.15 to 0.44)	EDU_GD_GRP	36	76.67	13.93	mean (SD)	31	83.19	11.51	Mean (SD)	Standardized regression coefficient: 0.41 (SE = 0.08; 95% CI: 0.26 to 0.56)		Standardized regression coefficient	Waitlist reference	"...two‐level linear mixed models with a random intercept (participant) and with group, time point, and their interaction as fixed effects"		38	43	0.12	0.11	-0.08 to 0.33
211	Wu et al., 2022	processing speed	Combined: Trail Making Test part A, WAIS-IV Coding, D-KEFS Color-Word inhibition: color name and word reading time		Lower	0	No	Dim Red Light	24	-0.15	0.9	mean (SD) z-score	22	0.04	1.02	mean (SD) z-score		Bright White Light	23	0.16	0.74	mean (SD) z-score	20	0.36	0.83	mean (SD) z-score
279	Cherrier et al., 2022	complex psychomotor	WAIS III Digit Symbol		Higher	0	No	Waitlist	50	68	15.6	mean (SD)	47	65.7	15.6	mean (SD)		COG/EDU_GD_GRP	66	72.5	14.8	mean (SD)	49	74.4	13.8	mean (SD)	p > 0.05	Education contol	12	70.6	16.1	mean (SD)	10	70.2	14.3	mean (SD)			NA	NA	Random effects linear mixed model analysis of pre-/post-change over time (Visits 2 to 3), with Bonferroni correction for between-group comparisons, adjusted for age, education, post MMQ score, homework time, workshop sessions attended, and pre-baseline (visit 1) performance	No significant difference between groups over time
508	Dos Santos et al., 2020	processing speed -speed	Trail Making Test part A	Speed	Lower	0	No	Waitlist	56				51				MD (SD) = -5.9 (13.5)	COG_GD_IND	55				48				MD (SD) = -3.3 (10.5)	COG_SELF_IND	56				44				MD (SD) = 0.0 (10.1)		NR	NA	Group * time interaction in mixed ANOVA	p = 0.04
510	Hanneghan et al., 2020	processing speed	Trail Making Test part A		Lower	0	No	MUSIC_SELF_IND	15	26.4	11.48	mean (SD)	15	23.13	6.5	mean (SD)		MBI	16	26.44	6.78	mean (SD)	16	24.06	6.4	mean (SD)												partial eta-squared for time effect: 0.114; F = 3.728; p > 0.05	partial eta-squared for time*group effect	NA	Mixed ANOVA, with LOCF		15	16	0.003				F = 0.093; p > 0.05
537	Van der Gucht et al., 2020	processing speed	Trail Making Test part A		Lower	0	No	Waitlist	15	32.47	11.89	mean (SD)	14	27.64	8.3	mean (SD)		MBI	18	27.56	8.99	mean (SD)	12	25	7.86	mean (SD)													Mean difference (beta from regression)	Tx2-Tx1	Piecewise multilevel model with 2 levels [ time points (level 1) nested within persons (level 2)], random slopes and intercepts, and variables for time (L1), treatment (L2), and their interaction.		14	12	0.03	3.17			0.99
537	Van der Gucht et al., 2020	complex psychomotor	WAIS III Digit Symbol-Coding total score		Higher	0	No	Waitlist	15	73	16.41	mean (SD)	14	79.36	11.86	mean (SD)		MBI	18	76.72	14.19	mean (SD)	12	80.75	19.28	mean (SD)													Mean difference (beta from regression)	Tx2-Tx1	Piecewise multilevel model with 2 levels [ time points (level 1) nested within persons (level 2)], random slopes and intercepts, and variables for time (L1), treatment (L2), and their interaction.		14	12	1.38	3.58			0.7
933	Campbell et al., 2018	processing speed	Trail Making Test part A	speed	Lower	0	Yes	Waitlist	9	33.8	9.1	mean (SD)	9	42.4		mean (SD)	mean change (SD) = +8.6 (10.4)	EXE_GD_GRP	10	43	12.4	mean (SD)	10	32			mean change (SD) = -9.0 (10.1)												DoD (I think)	Tx2 - Tx1	ANCOVA (Adjusted for baseline values)		9	10	-14.2		-24.6 to -3.9		0.01
1118	Ferguson et al., 2016	complex psychomotor	SDMT Symbol Digit Modalities Test		Higher	0	Yes	SUP_GD_IND	20	57.3	10.88	mean (SD)	14	55.38	11.45	mean (SD)		BT_GD_IND	27	58.27	11.2	mean (SD)	22	61.41	12.45	mean (SD)													Cohen's d	Tx2 - Tx1	Separate ANCOVAs at each follow-up time point, with baseline score as covariate		14	22	0.5				p = 0.03; F(1,32) = 5.25
1166	Lawrence et al., 2016	processing speed	Trail Making Test part A		Lower	0	No	Placebo	30	32.3	14.4	mean (SD)	25	28.9	11.85	Adjusted least-squares mean (SE)	Pearson correlation with baseline = 0.78	Donepezil	30	35.1	18	mean (SD)	21	28	12.01	mean (SD)	Pearson correlation with baseline = 0.66												Difference in LS means	Tx2 - Tx1	Repeated measures ANCOVA (adjusted for menopausal status (pre- or peri-/post-), time since chemotherapy (12-36 mo or > 36 mo), and the baseline level of the outcome)		25	21	-0.94		-5.72 to 3.83
1245	Ercoli et al., 2015	processing speed	Trail Making Test part A		Lower	0	No	Waitlist	16	50.4	12.5	mean (SD) t-score	16	52.1	10.8	mean (SD) t-score		COG_GD_GRP	32	50.3	7.9	mean (SD) t-score	28	53.1	6.5	mean (SD) t-score
1409	Cherrier et al., 2013	complex psychomotor	WAIS-III Digit Symbol test		Higher	0	No	Waitlist	16	70.9	14.8	mean (SE)	16	70.9	13.6	mean (SE)	NS	COG_GD_GRP	12	69.1	14.9	mean (SE)	12	72	13.51	mean (SE)	NS												NR	NR	"Mixed model (group by time) repeated measure MANOVAs were used to measure change over time in the treatment group and interaction effects. To help control for family wise error rates, all cognitive tests were included in one MANOVA and all QOL and questionnaires were included in one." That said, they don't report any findings from the MANOVAs other than possibly whether they were significant or …		12	16					p > 0.05
1570	Ferguson et al., 2012	complex psychomotor	WAIS-III Digit Symbol-Coding subtest		Higher	0	No	Waitlist	21	12	2.63	mean (SD)	21	13.07	2.16	mean (SD)	Adjusted Cohen's d = -0.45	BT_GD_IND	19	12.53	3.31	mean (SD)	19	14.05	2.95	mean (SD)	Adjusted Cohen's d = -0.46												Differences of within-group adjusted Cohen's d differences at first follow-up	Tx2 - Tx1	Repeated measures ANCOVA, adjusting for full scale IQ and years of education		21	19	-0.01				NR
20006	Lenagacher et al., 2024	processing speed	Color Trails Test Part 1		Lower	0	No	Waitlist	31	53.6	5.5	mean (SD) t-score	27	55.7	4.5	mean (SD) t-score		MBI	91	50.7	9.1	mean (SD) t-score	81	51.8	7.7	mean (SD) t-score		EDU_GD_GRP	90	49.3	9	mean (SD) t-score	79	51.3	8.7	mean (SD) t-score			Difference of least-squares means with z-score data	Tx1 as reference vs Tx2 and Tx3; Tx3 as reference vs Tx2	General linear mixed model with group, time, and group x time interaction as predictors and time points up to that time point		31	91	-0.4	0.18
20006	Lenagacher et al., 2024	processing speed	Stroop color-word score		Higher	0	No	Waitlist	31	99.4	13.7	mean (SD)	27	102.4	12.2	mean (SD)		MBI	91	93.1	20.4	mean (SD)	81	98.3	18.6	mean (SD)		EDU_GD_GRP	90	93	20.1	mean (SD)	79	93.6	20.6	mean (SD)			Difference of least-squares means with z-score data	Tx1 as reference vs Tx2 and Tx3; Tx3 as reference vs Tx2	General linear mixed model with group, time, and group x time interaction as predictors and time points up to that time point		31	91	-0.27	0.22
20036	Rapp et al., 2024	processing speed	Trail Making Test part A		Lower	0	Yes	Placebo	136	35.8	23.4	mean (SD)	121	29.9	15.56	Adjusted least-squares mean (95%CI)		Donepezil	140	37.1	27.1	mean (SD)	114	31.4	15.36	Adjusted least-squares mean (95%CI)													NR	Difference between donepezil and placebo at each time point	RMANCOVA, adjusted for baseline outcome level and age stratiﬁcation, and using an unstructured covariance matrix to account for within participant correlation over time		121	114					p = 0.43
20036	Rapp et al., 2024	complex psychomotor	WAIS III Digit Symbol-Coding score Total		Higher	0	Yes	Placebo	136	61.6	16.5	mean (SD)	121	71.9	13.89	Adjusted least-squares mean (95%CI)		Donepezil	140	64.2	17.3	mean (SD)	114	71.9	13.74	Adjusted least-squares mean (95%CI)													NR	Difference between donepezil and placebo at each time point	RMANCOVA, adjusted for baseline outcome level and age stratiﬁcation, and using an unstructured covariance matrix to account for within participant correlation over time		121	114					p = 0.99
[truncated: 15 more columns]

## Sheet: Proc speed LTFU
refID	study	Outcome definition (if applicable)	Scale/score used to measure (if applicable)	Direction (higher or lower is better)	FU timing (weeks since END of intervention)	Reported adjusted analysis	Tx1 Control group (or active comparator, if no inactive control)	Tx1 baseline n with data	Tx1 baseline measure of central tendency	Tx1 baseline dispersion	measure	Tx1 FU n with data	Tx1 FU measure of central tendency	Tx1 FU dispersion	measure	Tx1 Within-group Change	Tx2 Name	Tx2 n with data	Tx2 baseline measure of central tendency	Tx2 baseline dispersion	measure	Tx2 FU n with data	Tx2 FU measure of central tendency	Tx2 FU dispersion	measure	Tx2 Within-group Change	Tx3 Name	Tx3 baseline n with data	Tx3 baseline measure of central tendency	Tx3 baseline dispersion	measure	Tx3 FU n with data	Tx3 FU measure of central tendency	Tx3 FU dispersion	measure	Tx3 Within-group Change	Overall effect of time (within-group change across all groups)	Effect estimate for comparison of groups	Description of effect and its direction (e.g., Tx2 - Tx1 or Tx1 - Tx2)	Statistical test(s) used Between-group	Overall test of multiple (> 2) group testing (if between-group results not reported)	Control sample size at FU	Tx2 sample size at FU	Tx2 v Control Between-group effect: MD, SMD, partial eta-squared and F-statistic, d, g	Tx2 v Control Between-group SE	Tx2 v Control Between-group 95% CI	Tx2 v Control Between-group SD	Tx2 v Control Between-group p-value	Control sample size at FU
13	Vardy et al., 2022	processing speed	Trail Making Test part A	Lower	52	No	Waitlist	20	54.2	7.7	mean (SD) t-score	16	60.9	8.6	mean (SD) t-score		EDU_GD_GRP	24	58.3	11.1	mean (SD) t-score	18	63.9	13	mean (SD) t-score		COG_GD_GRP	21	54.4	10	mean (SD) t-score	19	57.5	12.6	mean (SD) t-score
13	Vardy et al., 2022	complex psychomotor	SDMT Symbol digit	Higher	52	No	Waitlist	20	54.9	11.5	mean (SD) t-score	16	59.3	14.6	mean (SD) t-score		EDU_GD_GRP	24	54.6	13.2	mean (SD) t-score	18	62	11.6	mean (SD) t-score		COG_GD_GRP	21	55.5	9.6	mean (SD) t-score	19	56.2	12.9	mean (SD) t-score
157	Melis et al., 2023	processing speed	Trail Making Test part A	Lower	12	No	Waitlist	38	29.95	10.67	mean (SD)	30	24.83	9.81	mean (SD)	Standardized regression coefficient: -0.67 (SE = 0.11; 95% CI: -0.88 to -0.46)	MBI	43	27	9.29	mean (SD)	35	21.94	6.94	mean (SD)	Standardized regression coefficient: -0.67 (SE = 0.10; 95% CI: -0.86 to -0.48)	EDU_GD_GRP	36	27.72	7.96	mean (SD)	31	21.81	5.13	Mean (SD)	Standardized regression coefficient: -0.65 (SE = 0.11; 95% CI: -0.86 to -0.44)		Standardized regression coefficient	Waitlist reference	"...two‐level linear mixed models with a random intercept (participant) and with group, time point, and their interaction as fixed effects"		38	43	0	0.15	-0.28 to 0.28			38
157	Melis et al., 2023	complex psychomotor	WAIS III Digit-Symbol coding	Higher	12	No	Waitlist	38	76.05	15.47	mean (SD)	30	80.07	15.81	mean (SD)	Standardized regression coefficient: 0.32 (SE = 0.08; 95% CI: 0.17 to 0.48)	MBI	43	80.24	15.67	mean (SD)	35	87.11	16.42	mean (SD)	Standardized regression coefficient: 0.48 (SE = 0.07; 95% CI: 0.33 to 0.62)	EDU_GD_GRP	36	76.67	13.93	mean (SD)	31	84.19	11.87	Mean (SD)	Standardized regression coefficient: 0.48 (SE = 0.08; 95% CI: 0.32 to 0.63)		Standardized regression coefficient	Waitlist reference	"...two‐level linear mixed models with a random intercept (participant) and with group, time point, and their interaction as fixed effects"		38	43	0.15	0.11	-0.06 to 0.37			38
211	Wu et al., 2022	processing speed	Combined: Trail Making Test part A, WAIS-IV Coding, D-KEFS Color-Word inhibition: color name and word reading time	Lower	8	No	Dim Red Light	24	-0.15	0.9	mean (SD) z-score	21	0.22	0.86	mean (SD) z-score		Bright White Light	23	0.16	0.74	mean (SD) z-score	18	0.21	1.02	mean (SD) z-score													partial eta-squared for time*group effect		Repeated-measures linear mixed model (unadjusted)		21	18	0.04				p = 0.23; F(2, 77) = 1.51
355	Hanneghan et al., 2021	processing speed	Trail Making Test part A	Lower	8	No	MUSIC_SELF_IND	15	26.4	11.48	mean (SD)	13	22.15	7.09	mean (SD)		MBI	16	26.44	6.78	mean (SD)	13	20.92	2.6	mean (SD)															RM-ANOVA to evaluate between-group changes from Time 1 to Time 3 without Time 2 (Time 2 reported in Hanneghan 2020)		13	13					p > 0.05
537	Van der Gucht et al., 2020	processing speed	Trail Making Test part A	Lower	12	No	Waitlist	15	32.47	11.89	mean (SD)	13	26.62	11.16	mean (SD)		MBI	18	27.56	8.99	mean (SD)	12	25.92	8.073	mean (SD)													Mean difference (beta from regression)	Tx2-Tx1	Piecewise multilevel model with 2 levels [ time points (level 1) nested within persons (level 2)], random slopes and intercepts, and variables for time (L1), treatment (L2), and their interaction.		13	12	2.26	3.72			0.55
537	Van der Gucht et al., 2020	complex psychomotor	WAIS III Digit Symbol-Coding total score	Higher	12	No	Waitlist	15	73	16.41	mean (SD)	13	79.77	16.07	mean (SD)		MBI	18	76.72	14.19	mean (SD)	12	83.83	13.57	mean (SD)													Mean difference (beta from regression)	Tx2-Tx1	Piecewise multilevel model with 2 levels [ time points (level 1) nested within persons (level 2)], random slopes and intercepts, and variables for time (L1), treatment (L2), and their interaction.		13	12	3.84	3.51			0.28
1118	Ferguson et al., 2016	complex psychomotor	SDMT Symbol Digit Modalities Test	Higher	8	Yes	SUP_GD_IND	20	57.3	10.88	mean (SD)	13	58.38	9.14	mean (SD)		BT_GD_IND	27	58.27	11.2	mean (SD)	22	62.64	11.51	mean (SD)													Cohen's d	Tx2 - Tx1	Separate ANCOVAs at each follow-up time point, with baseline score as covariate		13	22	0.41				p = 0.127; F(1,32)= 2.45
1245	Ercoli et al., 2015	processing speed	Trail Making Test part A	Lower	8	No	Waitlist	16	50.4	12.5	mean (SD) t-score	15	56.1	11.4	mean (SD) t-score		COG_GD_GRP	32	50.3	7.9	mean (SD) t-score	27	55.8	8.6	mean (SD) t-score
1438	Milbury et al., 2013	complex psychomotor	WAIS-III Digit Symbol test	Higher	4	Yes	Waitlist	24	0.09	0.77	mean (SD) z-score	23	0.41	1.16	mean (SD) z-score		MBI	18	0.32	0.78	mean (SD) z-score	18	0.87	0.81	mean (SD) z-score													Cohen's d	Tx1 reference	ANCOVA comparing measures at T1 and T3, adjusted for baseline score		23	18	0.25				0.09
1570	Ferguson et al., 2012	complex psychomotor	WAIS-III Digit Symbol-Coding subtest	Higher	8	No	Waitlist	21	12	2.63	mean (SD)	21	13.33	2.95	mean (SD)	Adjusted Cohen's d = -0.48	BT_GD_IND	19	12.53	3.31	mean (SD)	19	14.42	2.98	mean (SD)	Adjusted Cohen's d = -0.60												Differences of within-group adjusted Cohen's d differences at final follow-up	Tx2 - Tx1	Repeated measures ANCOVA, adjusting for full scale IQ and years of education		21	19	-0.12				p = 0.41; F(2, 76) = 0.9
20006	Lenagacher et al., 2024	processing speed	Color Trails Test Part 1	Lower	20	No	Waitlist	31	53.6	5.5	mean (SD) t-score	27	56.4	4.3	mean (SD) t-score		MBI	91	50.7	9.1	mean (SD) t-score	81	57.8	14.33	mean (SD) t-score		EDU_GD_GRP	90	49.3	9	mean (SD) t-score	79	55.7	12.5	mean (SD) t-score			Difference of least-squares means with z-score data	Tx1 as reference vs Tx2 and Tx3; Tx3 as reference vs Tx2	General linear mixed model with group, time, and group x time interaction as predictors and time points up to that time point	p = 0.05	31	91	0.16	0.21				31
20006	Lenagacher et al., 2024	processing speed	Stroop - color naming/word reading score	Higher	20	No	Waitlist	31	99.4	13.7	mean (SD)	27	101	17.5	mean (SD)		MBI	91	93.1	20.4	mean (SD)	81	99.1	19.4	mean (SD)		EDU_GD_GRP	90	93	20.1	mean (SD)	79	97.5	18.7	mean (SD)			Difference of least-squares means with z-score data	Tx1 as reference vs Tx2 and Tx3; Tx3 as reference vs Tx2	General linear mixed model with group, time, and group x time interaction as predictors and time points up to that time point	p = 0.36	31	91	-0.14	0.21				31
20036	Rapp et al., 2024	processing speed	Trail Making Test part A	Lower	12	Yes	Placebo	136	35.8	23.4	mean (SD)	117	30.4	13.19	Adjusted least-squares mean (SD)		Donepezil	140	37.1	27.1	mean (SD)	110	28.8	13.63	Adjusted least-squares mean (SD)													NR	Difference between donepezil and placebo at each time point	RMANCOVA, adjusted for baseline outcome level and age stratiﬁcation, and using an unstructured covariance matrix to account for within participant correlation over time		117	110					p = 0.34
20036	Rapp et al., 2024	complex psychomotor	Digit Symbol-Coding score Total	Higher	12	Yes	Placebo	136	61.6	16.5	mean (SD)	117	71.7	14.39	Adjusted least-squares mean (SD)		Donepezil	140	64.2	17.3	mean (SD)	110	74.2	14.69	Adjusted least-squares mean (SD)													NR	Difference between donepezil and placebo at each time point	RMANCOVA, adjusted for baseline outcome level and age stratiﬁcation, and using an unstructured covariance matrix to account for within participant correlation over time		117	110					p = 0.18
[truncated: 14 more columns]

[truncated: 9 more sheets: Word gen 0 weeks, Word gen LTFU, Cog flexiblity 0 weeks, Cog flexibility LTFU, Attention 0 weeks, Attention LTFU, Working memory 0 weeks, Working memory LTFU, Abstraction]
